# Supplementary material for: Improvements to previous algorithms to predict gene structure and isoform concentrations using Affymetrix Exon arrays
Source: BMC Bioinformatics. 2010 Nov 26;11:578. doi: 10.1186/1471-2105-11-578 (PMC3012675; doi:10.1186/1471-2105-11-578)
Supplement: Additional file 2 — Table S1. Table in Excel format that summarizes the results of the predictions for each of the datasets. [file 1471-2105-11-578-S2.XLS]

## Sheet: Sheet1
Dataset	Gene	RT-PCR band according to Fast-DB	# of isoforms between primers using PCR	Predicted # of isoforms between primers using SPACE	# of isoforms between primers according to Ensembl 51	Predicted total number of isoforms	Total number of isoforms in Ensembl 51	PCR	Structure coherence (Y/N)	Concentration coherence (Y/N)	Results
Affymetrix dataset	CLTB	Exon 5 cassette	2	2	2	2	2		Yes	Yes	Isoforms 4-5-6 and 4-6 are predicted by SPACE and annotated in Ensembl. Isoform variant 1 is abundant in cerebellum and isoform variant 2 is predominant in heart and muscle and abundant in the rest of the tissues, except in cerebellum that there is not concentration.
Glial tumors	ATP2B4	Exon 21 cassette	2	2	2	2	6		Yes	Yes	Isoforms 20-21-22 and 20-22 are predicted by SPACE and annotated in Ensembl. Isoform variant 2 has almost the same concentration. In glioblastoma multiforme, variant 1 is more abundant. These results are coherent with the PCR.
Genotype and alternative splicing	PARP2	End of exon 2 cassette	2	2	1	2	1		Yes	Yes	There is an splicing event at the end of the second exon which correspond to probeset 3527423 in transcript variant 2. Transcript variant 1 matches Ensembl annotated transcript. Estimated concentration of each variant with three replicates per transcript. These concentrations match RT-PCR results. We have also validated the additional samples that include the TT genotype and results are also cohe…
PTB depletion in mice	Ncam1	Only location of primers is known.	2	2	2	2	5			Yes	Isoform variant 1 is predominant in normal tissue and variant 2 is predominant in tissue of mice with PTB depletion. These concentrations are in concordance with PCRs.
Affymetrix dataset	WNK1					3	3		-	Yes	No PCR images for this gene. It was pinpointed as alternatively spliced in other papers. The structure predicted of the kidney specific isoform is coherent with Ensembl.
Affymetrix dataset	VPS39	Isoforms 1-3-4 and 1-2-4 annotated	2	1	1	2	2		No	Yes	SPACE predicts isoforms 1-2-4 and 1-2-3-4, but not 1-3-4. Isoform variant 1 has a cassettee in exon 3 and is predominant in cerebellum, heart,liver, spleen and testes. In addition, variant 2 is more abundant in breast and muscle. These results are in concordance with RT-PCR
Affymetrix dataset	ABLIM1	Isoforms 9-11 and 10-11 (starts in exon 10) are annotated	2,2	2	2	3	15		Yes	Yes	SPACE predicts exon 10 cassette, but it does not detect the isoform that starts in exon 10. Isoform variant 1 is predominant in cerebellum and is abundant in testes and behaves as the isoform that starts in exon 10 in the RT-PCR. Isoform 2 is more abundant in the other tissues. Isoform 3, the one that has includes the exon 13 is especially abundant in heart and is also expressed in muscle.
Affymetrix dataset	SNX13	Isoforms 20-21-22 and 20-21a-22	2	1	1	2	2		No	Yes	This gene has an exon inclusion (exon 21a), validated by PCR. However, the Ensembl mapping does not include the probes within this exon and it is not possible to discover this AS event. Isoform variant 1 is predominant in heart and muscle and variant 2, which has a cassettete, is more abundant in breast, cerebellum and testes.
Affymetrix dataset	PBMR1	Exon 15 cassette	2	2	2	2	5		Yes	Yes	SPACE predicts both isoforms (14-15-16 and 14-16). Isoform variant 1 which includes exon 15 is more abundant in cerebellum, heart and muscle, in concordance with RT-PCR
Affymetrix dataset	ARL6IP2	Isoforms 12-13-13a and 12-13	2	2	5	3	5		Yes	Yes	SPACE predicts both isoforms (12-13-13a and 12-13). Isoform variant 3 is predominant in cerebellum and the other two variants in the remaining tissues in concordance with RT-PCR.
Affymetrix dataset	SIPA1L1	Exon 14 cassette	2	2	2	2	2		Yes	Partially.	SPACE predicts both isoforms (13-14-15 and 13-15). Isoform variant 1 that includes exon 14 is predominant only in cerebelum and isoform variant 2 that lacks exon 14 is present in all tissues in concordance with the RT-PCR. In SPAVE predictions the long isoform appears in cerebellum (mainly) but also in spleen, testes and liver. It does not apper in muscle (and RT-PCR does).
Affymetrix dataset	PICALM	Isoforms 12-13-13a-14, 12-13-14 and 12-14	3	2	2	3	5		No	Yes	This gene has an exon inclusion (exon 13a), validated by PCR. However, the Ensembl mapping does not include the probes within this exon and it is not possible to discover this AS event. Isoform variant 1, which includes exon 13, is predominant in cerebellum and the other two variants are more abundant in the other tissues in concordance with PCR.
Affymetrix dataset	MICAL2	Isoforms 17-18-19-20-21-22 and 17-22	2-3,2	2	2	2	3		Yes	Yes	In Ensembl isoforms 17-22 and 17-18-19-20-21-22 are annotated. SPACE detects isoforms 17-19-20-22 and 17-18-19-20-21-22. Isoform variant 1 that includes more exons at the end of the gene is predominant in cerebellum, heart, muscle and abundant in testes in concordance with second RT-PCR.
Affymetrix dataset	REPS1	Exon 10 cassette and intron retention between exons 9 and 10	3	2	2	4	4		No	Yes	This gene has an intron retention, validated by PCR. However, the Ensembl mapping does not include the probes within this intron and it is not possible to discover this AS event. Isoform variant 1 is abundant in cerebellum and testes and in some samples of breast, heart, liver and spleen. The sum of isoform variants 3 and 4, which lack exon 10, is abundant in all tissues. These results are in con…
Affymetrix dataset	ATP2A2	Isoforms 19-20 and 19-20-21	2	1	2	2	3		Yes	Yes	Exon 21 has no probe sets, however the alternative end of exon 20 is correctly predicted. SPACE predicts isoforms 19- and 19-20. Isoform variant 1 is abundant in heart, muscle and variant 2 is present in all tissues. These results are in concordance with RT-PCR.
Affymetrix dataset	VPS13C	80-83 and 80-82pA	2	0	0	2	4		No	No (a different AS event detected)	SPACE and Ensembl do not detect neither of both isoforms. Isoform variant 1 is predominant in cerebellum while Isoform variant 2 is abundant in breast, heart, liver muscle and spleen. These results are not in concentration are in concordance with RT-PCR since the detect AS event is different.
Affymetrix dataset	MARCH6	10-11-11pA and 10-11-12	2	1	1	2	2		No	No	In Ensembl isoform 10-11-12 is annotated and SPACE predicts isoform 10-11-12. SPACE results do not show the short isoform, SPACE only shows a cassettee in exon 10. The prediction for concentrations are not concordant with RT-PCR.
Affymetrix dataset	IDE		2	1	1	2	2		No	Yes	SPACE predicts isoform 18-19 and in Ensembl it is annotated. Isoform variant 1 is predominant in heart and muscle, while variant 2 is predominant in testes.
Affymetrix dataset	SPTBN1	Isoforms 3-5 and 4-5 (which starts in exon 4)	2	2	2	2	3		Yes	Partially.	SPACE predicts isoforms 4-5 and 3-5 and in Ensembl are annotated. In concentrations, there is not concordance with RT-PCR. Variant 2 concentratios are coherent with the short isoform.
Affymetrix dataset	CLASP2	Isoforms 8-9 and 7-9 (Exon 8 caset	2	2	2	2	5		Yes	No	SPACE detects exon 8 cassette and the short isoform which starts in exon 8. Isoform variant 1, is present in no tissue, while short isoform variant 2 is predominant in cerebelum but neither in heart and nor in muscle.
Affymetrix dataset	ANK3	In Fast - Db it is not annotated	2	1	1	3	10		No	Partially.	SPACE does not predict exon 16 cassette. Isoform variant 1 is predominant in heart in concordance with RT-PCR.
Glial tumors	MPZL1	Exon 5 cassette	2	2	2	3	4		Yes	No	In SPACE and Ensembl exons 5 is spliced out. Isoform variant 1 (with Exon 5 cassette) is predominant in Oligodendroglioma and isoform variant 3 which includes exon 5, has low concentrations in Oligodendroglioma and GBM. These results are not in concordance with RT-PCR: there are no isoforms overexpressed only for GBM samples.
Glial tumors	BIN1	Exon 7 cassette	2	2	2	4	10		Yes	No	In SPACE and Ensembl exon 7 is spliced out. Isoform variants 1,2 and 4, which have exon 7 cassette, have a total concentration that is predominant in GBM and control. Isoform variant 3 (with exon 7) is predominant in control. These results are not in concordance with RT-PCR: there are no isoforms that are under expressed in GBM samples.
Glial tumors	CAMKII		2			4	4		?	Yes?	Primers location has not been found. Thus, no comparison can be performed. Expression for normal samples are larger than for OD or GBM. In fact, the expression for GBM or OD are only slightly above 0.
Glial tumors	NRCAM	Exon 17 cassette	2	2	1	4	6		Yes	?	In SPACE and Ensembl exon 17 is spliced out. This gene shows (in the validated PCR) AS in the three different tissues and it is difficult to discern which variant is more abundant in a particular tissue. This difficulty is present whether in PCR or in SPACE predictions.
Glial tumors	NLGN4Y	Exons 5 and 7 cassettes	2	2	1	4	5		Yes	?	In SPACE and in Ensembl Exons 5, 7 are spliced out. PCR validation shows different isoforms but none of them are able to discern between the different groups.
Glial tumors	EHMT2	Isoform 17-18-19	4	1	1	4	4		No	No	Primers are situated between exon 17 and exon 19. In Ensembl and SPACE isoform 17-18-19 is annotated. SPACE is not able to discern concentrations between isoform variants.
Glial tumors	SLC15A4		2			3	3			Yes?	Primers location has not been found. Thus, no comparison can be performed. Variant 1 and 2 are more expressed in GBM.
Glial tumors	TRAF3IP2		2			4	9			Yes?	Primers location has not been found. Thus, no comparison can be performed. It is difficult to see in the PCR images (or in the estimations) any differential expression of the isoforms across the samples.
Glial tumors	UNC84A	Isoforms 7-8-9-10 and 7-10	2	2	2	3	7		Yes	No	SPACE predicts isoforms 7-8-9-10 and 7-9-10, while in Ensembl isoforms 7-8-9-10 and 7-10 are annotated. The sum of concentrations of isoform variants 1 and 3 (7-8-9-10) is predominant in GBM and abundant in normal and Oligodendroglioma tissues. Isoform variant 2 (7-9-10) is predominant in GBM.
Glial tumors	PKM2	Mutually exclusive exons.	3	2	2	4	4		Yes	Yes?	Primers location did not hit fastdb. Probably there is a typo. The location of the primers can be inferred from the information given. SPACE detects two isoforms. One of them is more expressed in the controls and the other are more expressed in GBM.
PTB depletion in mice	Garnl1	No alterations are annotated	2	1	1	2	2	Exon 2 cassette	No	No	The concentrations of the isoform variants 1 and 2, which have exon 2, are abundant in normal tissue. These results are not in concordance with PCR.
PTB depletion in mice	Tmem87a	No alterations are annotated	2	2	1	4	4	Exons 12 and 13 are mutually exclusive	Yes	Yes?	SPACE predicts correctly that these two exons are mutually exclusive. The sum of concentration of isoform variants 1 and 3 (Exon 3 cassette) is less abundant than the sum of concentration of isoform variants 2 and 4 (with Exon 3) in normal tissue and in PTB depletion in mice. It is difficult to check the results with the PCR since both bands are only 3 nt apart.
hnRNP L protein on AS	DAF	Intron retention between exons 7 and 8	2	1	1	4	9		No	No	This gene has an intron retention, validated by PCR. However, the Ensembl mapping does not include the probes within this intron and it is not possible to discover this AS event.
hnRNP L protein on AS	STRA6	Intron 9-10 retention in fastdb (probably, corresponds to intron 6-7)	2	1	1	2	2		No	No	This gene has an intron retention, validated by PCR. However, the Ensembl mapping does not include the probes within this intron and it is not possible to discover this AS event. Isoform variants 1 and 2 have a similar concentration along the samples, except in luciferasa control where variant 2 is more abundant.
hnRNP L protein on AS	TJP1	No cassettee annotated in this database	2	2	2	4	5		No	Yes	This gene has a cassettee in exon 20, validated by PCR. Ensembl 51 a cassettete event in this location and SPACE predicts it. Isoform variant 4 is abundant in hnRNP L and L+LL. In addition, the sum of the variants 1,2 and 3 is predominant in Luciferase control and in hnRNP LL. These results are in concordance with RT-PCR
hnRNP L protein on AS	FALZ	18-19 (No exon inclusion). No primers available.	2	1	1	4	5		No?	No?	SPACE detects isoforms 18-19 and 17-20. Ensembl detects isoform 18-19. This gene has an exon inclusion (exon 18a), validated by PCR. However, the Ensembl mapping does not include the probes within this exon and it is not possible to discover this AS event.
hnRNP L protein on AS	ARGBP2	Exons 4a and 4b are not annotated	4	1	1	4	6		No	Yes	This gene has two exon inclusions (exon 4a and 4b), validated by PCR. However, the Ensembl mapping does not include the probes within this exon and it is not possible to discover this AS event. The sum of concentration of the isoform variants 2 and 3, that both contain exon 4 and 5, is predominant in Luciferase, hnRNPL, hnRNPLL, hnRNPL/LL. These results are in concordance with RT-PCR.
hnRNP L protein on AS	LIFR	Exons 1a and 1b are not annotated	4	1	1	2	1		No	Yes	This gene has two exon inclusions (exon 1a and 1b), validated by PCR. However, the Ensembl mapping does not include the probes within this exon and it is not possible to discover this AS event. The relative abundance of each of the isoforms (in RT-PCR) are quite similar to each other, and therefore difficult to distinguish using SPACE. Nevertheless, the two isoforms detected with SPACE are abunda…
hnRNP L protein on AS	ASAH1	Exons 5a is not annotated	1	0	0	3	3		No	Yes	This gene has an exon inclusion (exon 5a), validated by PCR. However, the Ensembl mapping does not include the probes within this exon and it is not possible to discover this AS event. The relative abundance of each of the isoforms (in RT-PCR) are quite similar to each other, and therefore difficult to distinguish using SPACE. Nevertheless, the isoform that contains exon 5 detected with SPACE is …
