# Supplementary material for: Improvements to previous algorithms to predict gene structure and isoform concentrations using Affymetrix Exon arrays
Source: BMC Bioinformatics. 2010 Nov 26;11:578. doi: 10.1186/1471-2105-11-578 (PMC3012675; doi:10.1186/1471-2105-11-578)
Supplement: Additional file 3 — R package of SPACE algorithm for Affymetrix exon arrays. SPACE Binary R package to be used in Windows Platforms. [file 1471-2105-11-578-S3.ZIP]

Archive with 21 entries (16 files):
- SPACE/
- SPACE/DESCRIPTION
- SPACE/help/
- SPACE/help/aliases.rds
- SPACE/help/AnIndex
- SPACE/help/paths.rds
- SPACE/help/SPACE.rdb
- SPACE/help/SPACE.rdx
- SPACE/html/
- SPACE/html/00Index.html
- SPACE/INDEX
- SPACE/MD5
- SPACE/Meta/
- SPACE/Meta/hsearch.rds
- SPACE/Meta/links.rds
- SPACE/Meta/package.rds
- SPACE/Meta/Rd.rds
- SPACE/R/
- SPACE/R/SPACE
- SPACE/R/SPACE.rdb
- SPACE/R/SPACE.rdx
