# Supplementary material for: Improvements to previous algorithms to predict gene structure and isoform concentrations using Affymetrix Exon arrays
Source: BMC Bioinformatics. 2010 Nov 26;11:578. doi: 10.1186/1471-2105-11-578 (PMC3012675; doi:10.1186/1471-2105-11-578)
Supplement: Additional file 3 — R package of SPACE algorithm for Affymetrix exon arrays. SPACE Binary R package to be used in Windows Platforms. [file 1471-2105-11-578-S3.ZIP › SPACE/DESCRIPTION]

Package: SPACE
Type: Package
Title: An algorithm to predict and quantify alternatively spliced
        isoforms using microarrays
Version: 1.0
Date: 2010-07-08
Author: Miguel Angel and Angel Rubio
Maintainer: Ander Aramburu <aaramburu@ceit.es>
Description: SPACE is an algorithm that has been developed to estimate
        the number of different transcripts expressed under several
        conditions, predict the precursor mRNA splicing structure and
        quantify the transcript concentrations including unknown forms.
        The results presented here show its robustness and accuracy for
        real and simulated data.
Enhances: base, R.utils
Depends: aroma.affymetrix, MASS, matrixStats, graph, combinat
License: GPL (version 2 or later)
Packaged: 2010-09-27 15:44:16 UTC; garban
Built: R 2.11.0; ; 2010-09-27 15:44:18 UTC; windows
