# Supplementary material for: Improvements to previous algorithms to predict gene structure and isoform concentrations using Affymetrix Exon arrays
Source: BMC Bioinformatics. 2010 Nov 26;11:578. doi: 10.1186/1471-2105-11-578 (PMC3012675; doi:10.1186/1471-2105-11-578)
Supplement: Additional file 3 — R package of SPACE algorithm for Affymetrix exon arrays. SPACE Binary R package to be used in Windows Platforms. [file 1471-2105-11-578-S3.ZIP › SPACE/help/AnIndex]

SPACE-package	SPACE-package
AdaptWH	AdaptWH
CheckGmatrix	CheckGmatrix
ComputeGmatrix	ComputeGmatrix
estimateNTranscripts	estimateNTranscripts
fit.IsoformPlm	fit.IsoformPlm
getProbeAffinityList.IsoformPlm	getProbeAffinityList.IsoformPlm
getTranscriptConcentrationList.IsoformPlm	getTranscriptConcentrationList.IsoformPlm
getTranscriptConcentrationMatrix.IsoformPlm	getTranscriptConcentrationMatrix.IsoformPlm
getTranscriptStructureList.IsoformPlm	getTranscriptStructureList.IsoformPlm
IsoformPlm	IsoformPlm
nmfbeta	nmfbeta
RefineGmatrix	RefineGmatrix
removeOutliersGeneric	removeOutliersGeneric
resortTranscripts	resortTranscripts
SPACE	SPACE-package
