# Supplementary material for: Improvements to previous algorithms to predict gene structure and isoform concentrations using Affymetrix Exon arrays
Source: BMC Bioinformatics. 2010 Nov 26;11:578. doi: 10.1186/1471-2105-11-578 (PMC3012675; doi:10.1186/1471-2105-11-578)
Supplement: Additional file 3 — R package of SPACE algorithm for Affymetrix exon arrays. SPACE Binary R package to be used in Windows Platforms. [file 1471-2105-11-578-S3.ZIP › SPACE/INDEX]

AdaptWH                 Modification of the predicted structure matrix
                        to make it closer to the shape of a real
                        structure
CheckGmatrix            CheckGmatrix. Test the identifiability of a G
                        matrix.
ComputeGmatrix          Compute the G matrix that relates genes and
                        their transcripts.
IsoformPlm              Creates the isoform object
RefineGmatrix           Applies the coherence algorithm over the
                        estimated incidence matrix using information on
                        probe locations.
SPACE-package           An algorithm to predict and quantify
                        alternatively spliced isoforms using
                        microarrays
estimateNTranscripts    Compute the estimated number of transcripts for
                        a gene
fit.IsoformPlm          Performs the summarization of a dataset.
getProbeAffinityList.IsoformPlm
                        Get the estimated affinities for a set of
                        units.
getTranscriptConcentrationList.IsoformPlm
                        Get the concentrations of the predicted (or
                        given) isoforms.
getTranscriptConcentrationMatrix.IsoformPlm
                        Get the concentrations of the predicted (or
                        given) isoforms.
getTranscriptStructureList.IsoformPlm
                        Get the predicted (or given) structure of the
                        genes.
nmfbeta                 Non negative matrix factorization (NMF) of the
                        input matrix.
removeOutliersGeneric   Removes outliers in matrix containing probe
                        signals.
resortTranscripts       Change the order of the columns of a matrix.
