# Supplementary material for: Improvements to previous algorithms to predict gene structure and isoform concentrations using Affymetrix Exon arrays
Source: BMC Bioinformatics. 2010 Nov 26;11:578. doi: 10.1186/1471-2105-11-578 (PMC3012675; doi:10.1186/1471-2105-11-578)
Supplement: Additional file 3 — R package of SPACE algorithm for Affymetrix exon arrays. SPACE Binary R package to be used in Windows Platforms. [file 1471-2105-11-578-S3.ZIP › SPACE/MD5]

7f8bf1f3bce54f6029ed6dee2cf75655 *DESCRIPTION
468942b1f6d99ed3da4a149ba9f29ce9 *INDEX
96445c20a29bbbee7089ce430820bf4d *Meta/Rd.rds
de245bf2f79d835fad5af3f6041ca794 *Meta/hsearch.rds
c2de09587e49b7503acda27904f2c4ef *Meta/links.rds
977558ec30c0ee70ce78f3d8f7d31442 *Meta/package.rds
6e60a4480e0345d65902fc23b54bffd6 *R/SPACE
5c0686de812fa83cc43c9471bdb96c24 *R/SPACE.rdb
6a3abc6a083816d7d2abe57352a6310f *R/SPACE.rdx
d9e13078b2e67b272db696a4ab829e14 *help/AnIndex
eabcf3d682a2c35e462378b33d0ec995 *help/SPACE.rdb
4621a0937c1ab035b66627f1d34e8457 *help/SPACE.rdx
13690167b13373a7407138efed91dfa0 *help/aliases.rds
d9d6349aa5ccf18a9bd6503ca500fcd5 *help/paths.rds
131aa6cfe99f57c7636cf814d3c699fa *html/00Index.html
