# Supplementary material for: Improvements to previous algorithms to predict gene structure and isoform concentrations using Affymetrix Exon arrays
Source: BMC Bioinformatics. 2010 Nov 26;11:578. doi: 10.1186/1471-2105-11-578 (PMC3012675; doi:10.1186/1471-2105-11-578)
Supplement: Additional file 5 — R package of SPACE algorithm. Source code. Source code of the R package. [file 1471-2105-11-578-S5.GZ]

Archive with 61 entries (58 files):
- SPACE
- SPACE/DESCRIPTION
- SPACE/man
- SPACE/man/AdaptWH.Rd
- SPACE/man/CheckGmatrix.Rd
- SPACE/man/ComputeGmatrix.Rd
- SPACE/man/estimateNTranscripts.Rd
- SPACE/man/fit.IsoformPlm.Rd
- SPACE/man/getProbeAffinityList.IsoformPlm.Rd
- SPACE/man/getTranscriptConcentrationList.IsoformPlm.Rd
- SPACE/man/getTranscriptConcentrationMatrix.IsoformPlm.Rd
- SPACE/man/getTranscriptStructureList.IsoformPlm.Rd
- SPACE/man/IsoformPlm.Rd
- SPACE/man/nmfbeta.Rd
- SPACE/man/RefineGmatrix.Rd
- SPACE/man/removeOutliersGeneric.Rd
- SPACE/man/resortTranscripts.Rd
- SPACE/man/SPACE-internal.Rd
- SPACE/man/SPACE-package.Rd
- SPACE/R
- SPACE/R/AdaptWH.R
- SPACE/R/cc.compute.delta.R
- SPACE/R/CheckGmatrix.R
- SPACE/R/ComputeGmatrix.R
- SPACE/R/createGlists.R
- SPACE/R/estimateNTranscripts.R
- SPACE/R/fit.IsoformPlm.R
- SPACE/R/getAsteriskTags.IsoformPlm.R
- SPACE/R/getFitUnitFunction.IsoformPlm.R
- SPACE/R/getFitUnitGroupFunction.IsoformPlm.R
- SPACE/R/getGeneNames.IsoformPlm.R
- SPACE/R/getGeneNames.R
- SPACE/R/getList.IsoformPlm.R
- SPACE/R/getList.R
- SPACE/R/getProbeAffinityList.IsoformPlm.R
- SPACE/R/getProbeAffinityList.R
- SPACE/R/getProbeIntensityList.IsoformPlm.R
- SPACE/R/getProbeIntensityList.R
- SPACE/R/getTranscriptConcentrationList.IsoformPlm.R
- SPACE/R/getTranscriptConcentrationList.R
- SPACE/R/getTranscriptConcentrationMatrix.IsoformPlm.R
- SPACE/R/getTranscriptConcentrationMatrix.R
- SPACE/R/getTranscriptStructureList.IsoformPlm.R
- SPACE/R/getTranscriptStructureList.R
- SPACE/R/ginv2.r
- SPACE/R/IsoformPlm.R
- SPACE/R/isoPlmFunction.R
- SPACE/R/kompass.R
- SPACE/R/miqr.solve.R
- SPACE/R/nmfbeta.R
- SPACE/R/nmfbetaFunction.R
- SPACE/R/nvar.R
- SPACE/R/readGEmatrixByUnits.IsoformPlm.R
- SPACE/R/readGEmatrixByUnits.R
- SPACE/R/readGmatrixByUnits.IsoformPlm.R
- SPACE/R/readGmatrixByUnits.R
- SPACE/R/RefineGmatrix.R
- SPACE/R/removeOutliersGeneric.R
- SPACE/R/resortTranscripts.R
- SPACE/R/SPACE-internal.R
- SPACE/R/variations.R
