# Supplementary material for: Improvements to previous algorithms to predict gene structure and isoform concentrations using Affymetrix Exon arrays
Source: BMC Bioinformatics. 2010 Nov 26;11:578. doi: 10.1186/1471-2105-11-578 (PMC3012675; doi:10.1186/1471-2105-11-578)
Supplement: Additional file 5 — R package of SPACE algorithm. Source code. Source code of the R package. [file 1471-2105-11-578-S5.GZ › SPACE/DESCRIPTION]

Package: SPACE
Type: Package
Title: An algorithm to predict and quantify alternatively spliced isoforms using microarrays
Version: 1.0
Date: 2010-07-08
Author: Miguel Angel and Angel Rubio
Maintainer: Ander Aramburu <aaramburu@ceit.es>
Description: SPACE is an algorithm that has been developed to estimate the number of different transcripts expressed under several conditions, predict the precursor mRNA splicing structure and quantify the transcript concentrations including unknown forms. The results presented here show its robustness and accuracy for real and simulated data.
Enhances: base, R.utils
Depends: aroma.affymetrix, MASS, matrixStats, graph, combinat
License: GPL (version 2 or later)
Packaged: 2010-09-27 16:11:59 UTC; garban
