# Supplementary material for: Improvements to previous algorithms to predict gene structure and isoform concentrations using Affymetrix Exon arrays
Source: BMC Bioinformatics. 2010 Nov 26;11:578. doi: 10.1186/1471-2105-11-578 (PMC3012675; doi:10.1186/1471-2105-11-578)
Supplement: Additional file 5 — R package of SPACE algorithm. Source code. Source code of the R package. [file 1471-2105-11-578-S5.GZ › SPACE/man/AdaptWH.Rd]

\name{AdaptWH}
\alias{AdaptWH}
%- Also NEED an '\alias' for EACH other topic documented here.
\title{
  Modification of the predicted structure matrix to make it closer to the shape of a real structure}
\description{
Compute a diagonal matrix D from a non-negative W matrix.
The product W·D provides a result closer to the structure
of a A·G matrix.
%that postmultiplied by the provided W matrix 
%gives a result closer to the structure of an A·G matrix.
This is done by solving a system of equations robustly.
}
\usage{
AdaptWH(W)
}
%- maybe also 'usage' for other objects documented here.
\arguments{
  \item{W}{
W matrix (structure of the gene)
}
}
\details{
%%  ~~ If necessary, more details than the description above ~~
}
\value{
Provides a list with two elements (Wa and Diag) that correspond to 
the rescaled structure matrix and a vector of affinities respectively.
Diag: Affinity vector of each of the probes. The product of the affinities is one.
Wa: Rescaled structure.

\eqn{W_{a} = W \cdot diag(Diag)}
}
\references{
%% ~put references to the literature/web site here ~
}
\author{
%%  ~~who you are~~
}
\note{
%%  ~~further notes~~
}

%% ~Make other sections like Warning with \section{Warning }{....} ~

\seealso{
%% ~~objects to See Also as \code{\link{help}}, ~~~
}
\examples{

# Real G matrix
G <- matrix(c(rep(1,10), rep(1,8),rep(0,2), rep(0,3),rep(1,7)), 10,3)

# Estimated matrix.
# The example of a random matrix related with G.

Gnmf <- G + abs(matrix(.5*rnorm(10 * 3),10,3));
Gnmf <- Gnmf / apply(Gnmf,1,max);

Wnmf <- t(c(100,200,400) * t(Gnmf));

matplot(Wnmf, type="b")

# It is needed to rescale the Wnmf matrix
Wout <- AdaptWH(Wnmf);

# The new matrix shows a structure closer to G.
str(Wout)
matplot(Wout$Wa, type = "b")

}
% Add one or more standard keywords, see file 'KEYWORDS' in the
% R documentation directory.
