# Supplementary material for: Improvements to previous algorithms to predict gene structure and isoform concentrations using Affymetrix Exon arrays
Source: BMC Bioinformatics. 2010 Nov 26;11:578. doi: 10.1186/1471-2105-11-578 (PMC3012675; doi:10.1186/1471-2105-11-578)
Supplement: Additional file 5 — R package of SPACE algorithm. Source code. Source code of the R package. [file 1471-2105-11-578-S5.GZ › SPACE/man/CheckGmatrix.Rd]

\name{CheckGmatrix}
\alias{CheckGmatrix}
%- Also NEED an '\alias' for EACH other topic documented here.
\title{
CheckGmatrix. Test the identifiability of a G matrix.
}
\description{
%%  ~~ A concise (1-5 lines) description of what the function does. ~~
  This is an internal function of the SPACE package. 
  It is not expected to be used by the end user. It performs several checks over 
  the matrix of incidence that relates genes and their transcripts. They are 
    1) Check that all the transcripts have different hybridization patterns.
    2) Check the rank of the matrix
    3) Check the identifiability.
}
\usage{
CheckGmatrix(Glist, CheckComponents = TRUE)
}
%- maybe also 'usage' for other objects documented here.
\arguments{
  \item{Glist}{
  List of G matrices that relates genes with transcripts.
}
  \item{CheckComponents}{
%%     ~~Describe \code{CheckComponents} here~~
  It checks the identifiability of each of the matrices.
  Usually, this check is done to relate transcripts with genes
  and is not needed to related genes with exons.
}
}
\details{
%%  ~~ If necessary, more details than the description above ~~
The identifiability is performed using the algorithm suggested by 
Hiller et al [2009].
}
\value{
List of G's. Returns a modified list with the G's for every gene
(several transcripts can be merged into a single one),
additional fields (lack of identifiability, that is termed AGT unique)
and the strong components of the solution. 
If the gene is not identifiable, the affinity of the sets of probes
in the same strong component can be multiplied by any arbitrary factor.

}
\references{
%% ~put references to the literature/web site here ~
Identifiability of isoform deconvolution from junction arrays and RNA-Seq, 
David Hiller, Hui Jiang, Weihong Xu and Wing Hung Wong. Bioinformatics 2009.
}
\author{
%%  ~~who you are~~
}
\note{
%%  ~~further notes~~
}

%% ~Make other sections like Warning with \section{Warning }{....} ~

\seealso{
%% ~~objects to See Also as \code{\link{help}}, ~~~
}
\examples{

# An identifiable G matrix
# Note: The rows and the columns must have explicit names.
G1 <- cbind(c(rep(0,3), rep(1,7)), c(rep(1,7), rep(0,3)));
colnames(G1) <- c("G1_T1", "G1_T2");
rownames(G1) <- 1:10;
# A non-identifiable G matrix
G2 <- cbind(c(rep(0,3), rep(1,7)), c(rep(1,7), rep(1,3)));
colnames(G2) <- c("G2_T1", "G2_T2");
rownames(G2) <- 1:10;

Gmatrices <- list(G1, G2);
names(Gmatrices) <- c("Gene 1", "Gene 2")

# Check identifiabilty
Goutput <- CheckGmatrix(Gmatrices, CheckComponents = TRUE)
}
% Add one or more standard keywords, see file 'KEYWORDS' in the
% R documentation directory.
