# Supplementary material for: Improvements to previous algorithms to predict gene structure and isoform concentrations using Affymetrix Exon arrays
Source: BMC Bioinformatics. 2010 Nov 26;11:578. doi: 10.1186/1471-2105-11-578 (PMC3012675; doi:10.1186/1471-2105-11-578)
Supplement: Additional file 5 — R package of SPACE algorithm. Source code. Source code of the R package. [file 1471-2105-11-578-S5.GZ › SPACE/man/ComputeGmatrix.Rd]

\name{ComputeGmatrix}
\alias{ComputeGmatrix}
%- Also NEED an '\alias' for EACH other topic documented here.
\title{
Compute the G matrix that relates genes and their transcripts.
}
\description{
This is an internal function of the SPACE package.
It is not expected to be used by the end user.
It computes the matrices that relate genes with transcripts 
(or with exons) given a pair of cdf objects: one for the genes and the other 
for the transcripts of exons.
%%  ~~ A concise (1-5 lines) description of what the function does. ~~
}
\usage{
ComputeGmatrix(cdfG, cdfT, patternG = "", patternT = "")
}
%- maybe also 'usage' for other objects documented here.
\arguments{
  \item{cdfG}{
cdf object for genes
}
  \item{cdfT}{
cdf object for transcripts (or exons).
}
  \item{patternG}{
%%     ~~Describe \code{patternG} here~~
Pattern (regular expression) to select the genes within the gene cdf object. 
It can be useful to skip set of probes used only for normalization.
}
  \item{patternT}{
%%     ~~Describe \code{patternT} here~~
Pattern (regular expression) to select the genes within the transcript or exon cdf object. 
It can be useful to skip set of probes used only for normalization.
}
}
\details{
%%  ~~ If necessary, more details than the description above ~~
}
\value{
list of G's. 
Returns a list with the G's for every gene
}
\references{
%% ~put references to the literature/web site here ~
}
\author{
%%  ~~who you are~~
}
\note{
%%  ~~further notes~~
}

%% ~Make other sections like Warning with \section{Warning }{....} ~

\seealso{
%% ~~objects to See Also as \code{\link{help}}, ~~~
}
\examples{

%% In preparation
}
% Add one or more standard keywords, see file 'KEYWORDS' in the
% R documentation directory.
