# Supplementary material for: Improvements to previous algorithms to predict gene structure and isoform concentrations using Affymetrix Exon arrays
Source: BMC Bioinformatics. 2010 Nov 26;11:578. doi: 10.1186/1471-2105-11-578 (PMC3012675; doi:10.1186/1471-2105-11-578)
Supplement: Additional file 5 — R package of SPACE algorithm. Source code. Source code of the R package. [file 1471-2105-11-578-S5.GZ › SPACE/man/estimateNTranscripts.Rd]

\name{estimateNTranscripts}
\alias{estimateNTranscripts}
%- Also NEED an '\alias' for EACH other topic documented here.
\title{
Compute the estimated number of transcripts for a gene
}
\description{
%%  ~~ A concise (1-5 lines) description of what the function does. ~~
It provides the internal dimension of a SVD factorization using bi-cross validation
based on an algorithm developed by Owen et al [2009].
}
\usage{
estimateNTranscripts(X, Permutations = 250)
}
%- maybe also 'usage' for other objects documented here.
\arguments{
  \item{X}{
X intensity matrix (probes x samples)
}
  \item{Permutations}{
%%     ~~Describe \code{Permutations} here~~
Number of permutations to perform the cross-validation. The default value is 250.
}
}
\details{
Even though, the estimated number of transcripts is performed using the SVD
(for sake of computation time),
results are also valid for NMF (if used for probe signal data).

}
\value{
A list that returns the estimated number of transcripts, 
the median error of the bi-cross validation for each of the internal dimension and
the value of the error for each of the L permutations.
}
\references{
%% ~put references to the literature/web site here ~
Bi-cross-validation of the SVD and the nonnegative matrix factorization, 
Art B. Owen and Patrick O. Perry, Ann. Appl. Stat. Volume 3, Number 2 (2009), 564-594.
}
\author{
%%  ~~who you are~~
}
\note{
%%  ~~further notes~~
}

%% ~Make other sections like Warning with \section{Warning }{....} ~

\seealso{
%% ~~objects to See Also as \code{\link{help}}, ~~~
}
\examples{
% Add one or more standard keywords, see file 'KEYWORDS' in the
## Assuming that the internal dimension is four.
W <- matrix(runif(100 * 4), 100,4);
H <- matrix(runif(4 * 50), 4,50);

# Building the matrix
# Y <- W %*% H;
Y <- crossprod(t(W), H);

# Adding some noise
Y <- Y + 0.1 * matrix(rnorm(100 * 50),100,50);

# Estimating the internal dimension
nY <- estimateNTranscripts(Y)

# The internal dimension is, by construction, 4.
# The expected internal dimension is:
print(nY[[1]])
}
