# Supplementary material for: Improvements to previous algorithms to predict gene structure and isoform concentrations using Affymetrix Exon arrays
Source: BMC Bioinformatics. 2010 Nov 26;11:578. doi: 10.1186/1471-2105-11-578 (PMC3012675; doi:10.1186/1471-2105-11-578)
Supplement: Additional file 5 — R package of SPACE algorithm. Source code. Source code of the R package. [file 1471-2105-11-578-S5.GZ › SPACE/man/fit.IsoformPlm.Rd]

\name{fit.IsoformPlm}
\alias{fit.IsoformPlm}
%- Also NEED an '\alias' for EACH other topic documented here.
\title{
Performs the summarization of a dataset.
}
\description{
%%  ~~ A concise (1-5 lines) description of what the function does. ~~
Fits the SPACE or the LWW method to a set of data.
The output for SPACE are the probe affinities, the 
predicted structure and the estimated concentrations.
In the case of LWW the estimation of the concentrations.
It also provides whether the gene is identifiable or not. 
}
\usage{
fit.IsoformPlm(this,units="remaining",...,force=FALSE,ram=1,verbose=FALSE)
}
%- maybe also 'usage' for other objects documented here.
\arguments{
  \item{this}{
IsoPlm object to perform the summarization.
}
  \item{units}{
Units of the object to perform the summarization.
The default value is "remaining", i.e.,
the summarization is performed for the genes that have not been summarized yet.
The number of a particular unit can also be specified.
See the aroma.affymetrix documentation for additional information on this function.
}
  \item{\dots}{
Additional parameters to be sent to the inherited objects.
}
  \item{force}{
If TRUE, the summarization must be performed even for the already summarized data.
}
  \item{ram}{
Memmory space to use in the summarization. Higher values give faster results.
Small values use less RAM and hard disk is more strongly used. The default
value 1 works well in a computer with 1Gb of RAM.
}
  \item{verbose}{
If TRUE, the current status of the algorithm's computation is displayed.
}
}
\details{
%%  ~~ If necessary, more details than the description above ~~
In the LWW method, if the gene is not identificable the algorithm 
assumes that the mean of the affinities within a group of probes 
that correspond to the same connected component is identical.
}
\value{
%%  ~Describe the value returned
%%  If it is a LIST, use
%%  \item{comp1 }{Description of 'comp1'}
%%  \item{comp2 }{Description of 'comp2'}
%% ...
}
\references{
%% ~put references to the literature/web site here ~
}
\author{
%%  ~~who you are~~
}
\note{
%%  ~~further notes~~
}

%% ~Make other sections like Warning with \section{Warning }{....} ~

\seealso{
%% ~~objects to See Also as \code{\link{help}}, ~~~
}
\examples{

library(SPACE)
# Background correction and normalization using aroma.affymetrix

setwd("E:/workingDir")

verbose <- Arguments$getVerbose(-8)
timestampOn(verbose)

projectName <- "humanTissues"
chipType <- "HuEx-1_0-st-v2"
cdfGeneFile <- "HuEx-1_0-st-v2,ENSG,brainarray,v13"
cdfTranscriptFile <- "HuEx-1_0-st-v2,ENST,brainarray,v13"
cdfExonFile <- "HuEx-1_0-st-v2,ENSE,brainarray,v13"

cdfG <- AffymetrixCdfFile$byChipType(cdfGeneFile)
cdfT <- AffymetrixCdfFile$byChipType(cdfTranscriptFile)
cdfE <- AffymetrixCdfFile$byChipType(cdfExonFile)

cs <- AffymetrixCelSet$byName(projectName, cdf=cdfG)

bc <- NormExpBackgroundCorrection(cs, method="mle", tag=c("*","ensembl"));
csBC <- process(bc,verbose=verbose);

qn <- QuantileNormalization(csBC, typesToUpdate="pm")
csN <- process(qn,verbose=verbose)

# Analysis with LiWangWong algorithm
isoPlm <- IsoformPlm(csN,
                     cdfT=cdfTranscriptFile,
                     cdfE=cdfExonFile,
                     method="LiWangWong",
                     maxIter=2000,
                     fileName="LWWTEST") 

print("isoPlm object constructed")
out <- fit(isoPlm,verbose=TRUE,ram=1)
# Last function actually performs the summarization.


# Analysis with SPACE algorithm
isoPlm <- IsoformPlm(csN,
                     method="SPACE",
                     nbrOfTranscripts="estimate",
                     cdfT=cdfTranscriptFile,
                     cdfE=cdfExonFile,
                     maxIter=2000,
                     fileName="SPACETEST")

print("isoPlm object constructed")
out <- fit(isoPlm,verbose=TRUE,ram=1)
# Last function actually performs the summarization.

TList <- getTranscriptConcentrationList(isoPlm)
AList <- getProbeAffinityList(isoPlm)
GList <- getTranscriptStructureList(isoPlm, Gmatrix="G")
GcList <- getTranscriptStructureList(isoPlm, Gmatrix="Gc")
TMatrix <- getTranscriptConcentrationMatrix(isoPlm)

}
