# Supplementary material for: Improvements to previous algorithms to predict gene structure and isoform concentrations using Affymetrix Exon arrays
Source: BMC Bioinformatics. 2010 Nov 26;11:578. doi: 10.1186/1471-2105-11-578 (PMC3012675; doi:10.1186/1471-2105-11-578)
Supplement: Additional file 5 — R package of SPACE algorithm. Source code. Source code of the R package. [file 1471-2105-11-578-S5.GZ › SPACE/man/getTranscriptConcentrationList.IsoformPlm.Rd]

\name{getTranscriptConcentrationList.IsoformPlm}
\alias{getTranscriptConcentrationList.IsoformPlm}
%- Also NEED an '\alias' for EACH other topic documented here.
\title{
Get the concentrations of the predicted (or given) isoforms.
}
\description{
%%  ~~ A concise (1-5 lines) description of what the function does. ~~
This function gives as output a list with the estimated concentrations of 
all the transcripts within the provided experiment
by the argument. Each element of the list contains the concentrations of the 
transcripts that correspond to a gene.
}
\usage{
getTranscriptConcentrationList.IsoformPlm(this, ...)
}
%- maybe also 'usage' for other objects documented here.
\arguments{
  \item{this}{
%%     ~~Describe \code{this} here~~
  Fitted object that have been summarizaed using SPACE.
}
  \item{\dots}{
%%     ~~Describe \code{\dots} here~~
  Additional parameters to other objects.
}
}
\details{
%%  ~~ If necessary, more details than the description above ~~
}
\value{
%%  ~Describe the value returned
%%  If it is a LIST, use
%%  \item{comp1 }{Description of 'comp1'}
%%  \item{comp2 }{Description of 'comp2'}
%% ...
A list with as many elements as units. Each element contains the expression matrix that correspond to the trasncripts.
}
\references{
%% ~put references to the literature/web site here ~
}
\author{
%%  ~~who you are~~
}
\note{
%%  ~~further notes~~
}

%% ~Make other sections like Warning with \section{Warning }{....} ~

\seealso{
%% ~~objects to See Also as \code{\link{help}}, ~~~
}
\examples{
library(SPACE)

setwd("E:/workingDir")

verbose <- Arguments$getVerbose(-8)
timestampOn(verbose)

projectName <- "humanTissues"
chipType <- "HuEx-1_0-st-v2"
cdfGeneFile <- "HuEx-1_0-st-v2,ENSG,brainarray,v13"
cdfTranscriptFile <- "HuEx-1_0-st-v2,ENST,brainarray,v13"
cdfExonFile <- "HuEx-1_0-st-v2,ENSE,brainarray,v13"

cdfG <- AffymetrixCdfFile$byChipType(cdfGeneFile)
cdfT <- AffymetrixCdfFile$byChipType(cdfTranscriptFile)
cdfE <- AffymetrixCdfFile$byChipType(cdfExonFile)

cs <- AffymetrixCelSet$byName(projectName, cdf=cdfG)

# Background correction and normalization using aroma.affymetrix
bc <- NormExpBackgroundCorrection(cs, method="mle", tag=c("*","ensembl"));
csBC <- process(bc,verbose=verbose);

qn <- QuantileNormalization(csBC, typesToUpdate="pm")
csN <- process(qn,verbose=verbose)

# Analysis with LiWangWong algorithm
isoPlm <- IsoformPlm(csN,
        method="LiWangWong",
        cdfT=cdfTranscriptFile,
        cdfE=cdfExonFile,
        maxIter=2000,
        fileName="LWWTEST") 

# Assuming that there is an object isoPlm.
out <- fit(isoPlm,units = c(1,2,3),verbose=TRUE,ram=.2)
transcriptList <- getTranscriptConcentrationList(isoPlm)
% Add one or more standard keywords, see file 'KEYWORDS' in the
% R documentation directory.
}
