# Supplementary material for: Improvements to previous algorithms to predict gene structure and isoform concentrations using Affymetrix Exon arrays
Source: BMC Bioinformatics. 2010 Nov 26;11:578. doi: 10.1186/1471-2105-11-578 (PMC3012675; doi:10.1186/1471-2105-11-578)
Supplement: Additional file 5 — R package of SPACE algorithm. Source code. Source code of the R package. [file 1471-2105-11-578-S5.GZ › SPACE/man/getTranscriptConcentrationMatrix.IsoformPlm.Rd]

\name{getTranscriptConcentrationMatrix.IsoformPlm}
\alias{getTranscriptConcentrationMatrix.IsoformPlm}
%- Also NEED an '\alias' for EACH other topic documented here.
\title{
Get the concentrations of the predicted (or given) isoforms.
}
\description{
%%  ~~ A concise (1-5 lines) description of what the function does. ~~
This function provides a matrix with the estimated concentrations
of all the transcripts within the experiment provided 
by the argument.
Each row of the matrix contains the estimated concentration of a particular
transcript in the different samples.

}
\usage{
getTranscriptConcentrationMatrix.IsoformPlm(this, ...)
}
%- maybe also 'usage' for other objects documented here.
\arguments{
  \item{this}{
%%     ~~Describe \code{this} here~~
  Fitted object that have been summarizaed using SPACE.
}
  \item{\dots}{
%%     ~~Describe \code{\dots} here~~
  Additional parameters to other objects.
}
}
\details{
%%  ~~ If necessary, more details than the description above ~~
The names of the rows (i.e. the transcripts) are different depending on the algorithm for summarization.
If the algorithm is LWW, then the names of the rows are the names of the transcripts provided by the cdf file.
If the algorithm is SPACE, then the names of the rows are the names of the genes appended by a dash,
the number of the transcript and the total number of transcripts.

 
}
\value{
%%  ~Describe the value returned
%%  If it is a LIST, use
%%  \item{comp1 }{Description of 'comp1'}
%%  \item{comp2 }{Description of 'comp2'}
%% ...
A matrix for whose size is transcripts times samples.

}
\references{
%% ~put references to the literature/web site here ~
}
\author{
%%  ~~who you are~~
}
\note{
%%  ~~further notes~~
}

%% ~Make other sections like Warning with \section{Warning }{....} ~

\seealso{
%% ~~objects to See Also as \code{\link{help}}, ~~~
}
\examples{
library(SPACE)

setwd("E:/workingDir")

verbose <- Arguments$getVerbose(-8)
timestampOn(verbose)

projectName <- "humanTissues"
chipType <- "HuEx-1_0-st-v2"
cdfGeneFile <- "HuEx-1_0-st-v2,ENSG,brainarray,v13"
cdfTranscriptFile <- "HuEx-1_0-st-v2,ENST,brainarray,v13"
cdfExonFile <- "HuEx-1_0-st-v2,ENSE,brainarray,v13"

cdfG <- AffymetrixCdfFile$byChipType(cdfGeneFile)
cdfT <- AffymetrixCdfFile$byChipType(cdfTranscriptFile)
cdfE <- AffymetrixCdfFile$byChipType(cdfExonFile)

cs <- AffymetrixCelSet$byName(projectName, cdf=cdfG)

# Background correction and normalization using aroma.affymetrix
bc <- NormExpBackgroundCorrection(cs, method="mle", tag=c("*","ensembl"));
csBC <- process(bc,verbose=verbose);

qn <- QuantileNormalization(csBC, typesToUpdate="pm")
csN <- process(qn,verbose=verbose)

# Analysis with SPACE algorithm
isoPlm <- IsoformPlm(csN,
        method="SPACE",
        nbrOfTranscripts="estimate",
        cdfT=cdfTranscriptFile,
        cdfE=cdfExonFile,
        maxIter=3000,
        fileName="SPACETEST") 

print("isoPlm object constructed")
out <- fit(isoPlm,units = c(1,2,3),verbose=TRUE,ram=.2)
# Last function actually performs the summarization.

transcriptMatrix <- getTranscriptConcentrationMatrix(isoPlm)
}
% Add one or more standard keywords, see file 'KEYWORDS' in the
% R documentation directory.
