# Supplementary material for: Improvements to previous algorithms to predict gene structure and isoform concentrations using Affymetrix Exon arrays
Source: BMC Bioinformatics. 2010 Nov 26;11:578. doi: 10.1186/1471-2105-11-578 (PMC3012675; doi:10.1186/1471-2105-11-578)
Supplement: Additional file 5 — R package of SPACE algorithm. Source code. Source code of the R package. [file 1471-2105-11-578-S5.GZ › SPACE/man/getTranscriptStructureList.IsoformPlm.Rd]

\name{getTranscriptStructureList.IsoformPlm}
\alias{getTranscriptStructureList.IsoformPlm}
%- Also NEED an '\alias' for EACH other topic documented here.
\title{
Get the predicted (or given) structure of the genes.
}
\description{
%%  ~~ A concise (1-5 lines) description of what the function does. ~~
This function gives output as a list with the estimated structure of all transcripts
within the provided experiment. Each element of the list contains the structure
of the transcripts that correspond to a gene.
}
\usage{
getTranscriptStructureList.IsoformPlm(this, Gmatrix = "G", ...)
}
%- maybe also 'usage' for other objects documented here.
\arguments{
  \item{this}{
%%     ~~Describe \code{this} here~~
  Fitted object that have been summarized using SPACE.
}
  \item{Gmatrix}{
This parameter has two possible values: "G" and "Gc". 
For "G", it returns the estimated structure without taking into account
the coherence algorithm.
For "Gc", it returns the estimated structure using the information
on which sets belong to the same indivisible part of an exon.
}
  \item{\dots}{
%%     ~~Describe \code{\dots} here~~
  Additional parameters to other objects.
}
}
\details{
%%  ~~ If necessary, more details than the description above ~~
}
\value{
%%  ~Describe the value returned
%%  If it is a LIST, use
%%  \item{comp1 }{Description of 'comp1'}
%%  \item{comp2 }{Description of 'comp2'}
%% ...
}
\references{
%% ~put references to the literature/web site here ~
}
\author{
%%  ~~who you are~~
}
\note{
%%  ~~further notes~~
}

%% ~Make other sections like Warning with \section{Warning }{....} ~

\seealso{
%% ~~objects to See Also as \code{\link{help}}, ~~~
}
\examples{
library(SPACE)

setwd("E:/workingDir")

verbose <- Arguments$getVerbose(-8)
timestampOn(verbose)

projectName <- "humanTissues"
chipType <- "HuEx-1_0-st-v2"
cdfGeneFile <- "HuEx-1_0-st-v2,ENSG,brainarray,v13"
cdfTranscriptFile <- "HuEx-1_0-st-v2,ENST,brainarray,v13"
cdfExonFile <- "HuEx-1_0-st-v2,ENSE,brainarray,v13"

cdfG <- AffymetrixCdfFile$byChipType(cdfGeneFile)
cdfT <- AffymetrixCdfFile$byChipType(cdfTranscriptFile)
cdfE <- AffymetrixCdfFile$byChipType(cdfExonFile)

cs <- AffymetrixCelSet$byName(projectName, cdf=cdfG)

# Background correction and normalization using aroma.affymetrix
bc <- NormExpBackgroundCorrection(cs, method="mle", tag=c("*","ensembl"));
csBC <- process(bc,verbose=verbose);

qn <- QuantileNormalization(csBC, typesToUpdate="pm")
csN <- process(qn,verbose=verbose)

# Analysis with SPACE algorithm
isoPlm <- IsoformPlm(csN,
        method="SPACE",
        nbrOfTranscripts="estimate",
        cdfT=cdfTranscriptFile,
        cdfE=cdfExonFile,
        maxIter=3000,
        fileName="SPACETEST") 

print("isoPlm object constructed")

# It is only needed for some genes
out <- fit(isoPlm,verbose=TRUE,ram=1,units=c(186,196,241))

GList <- getTranscriptStructureList(isoPlm, Gmatrix="G")
GcList <- getTranscriptStructureList(isoPlm, Gmatrix="Gc")

}
% Add one or more standard keywords, see file 'KEYWORDS' in the
% R documentation directory.
