# Supplementary material for: Improvements to previous algorithms to predict gene structure and isoform concentrations using Affymetrix Exon arrays
Source: BMC Bioinformatics. 2010 Nov 26;11:578. doi: 10.1186/1471-2105-11-578 (PMC3012675; doi:10.1186/1471-2105-11-578)
Supplement: Additional file 5 — R package of SPACE algorithm. Source code. Source code of the R package. [file 1471-2105-11-578-S5.GZ › SPACE/man/IsoformPlm.Rd]

\name{IsoformPlm}
\alias{IsoformPlm}
%- Also NEED an '\alias' for EACH other topic documented here.
\title{
Creates the isoform object
}
\description{
An isoform object is the main object to store the summarized value of the 
structure and the concentrations of the isoforms in an experiment.
Using this function, these objects are created and, afterwards, applying the
fit function, the summarization procedure is performed.
}
\usage{
IsoformPlm(..., method = "SPACE", 
                nbrOfTranscripts = "estimate", 
                cdfT = cdfTranscriptFile, 
                cdfE = cdfExonFile, 
                LWWalgorithmA = "euclidean", 
                LWWalgorithmT = "pseudoinverse", 
                maxIter = NULL, 
                fileName = "TEST")
}
%- maybe also 'usage' for other objects documented here.
\arguments{

  \item{method}{
Method: "SPACE" or "LiWangWong". 
"SPACE" predicts the structure and concentrations.
"LiWangWong" estimates the concentrations given the structure.
This structure is deduced from the cdf for genes and transcripts.
}

  \item{nbrOfTranscripts}{
Number of transcripts. The possible values are:
"estimate": The number of transcripts is estimated.
"cdf": The number of transcripts is the same of the provided cdf for transcripts.
<Numeric>: The number of trasncripts is fixed to a number. The last one is 
especially useful if the summarization is performed for a single gene.
}

  \item{cdfT}{
cdf file for transcripts.
}
  \item{cdfE}{
cdf file for exons.
}
  \item{LWWalgorithmA}{
Type of algorithm to estimate the affinities for the LiWangWong algorithm. 
By default is "euclidean".
}
  \item{LWWalgorithmT}{
Type of algorithm to estimate the concentrations for the LiWangWong algorithm. 
By default is "pseudoinverse".
}
  \item{maxIter}{
Maximum number of iterations to converge. If NULL, SPACE method will
converge in 3000 iterations and LiWangWong method in 1000 iterations.
}
  \item{fileName}{
Name of the file to store the results. This name is appended with several tags 
depending on the selected options.
}
}
\details{
%%  ~~ If necessary, more details than the description above ~~
}
\value{
An isoform object.
}
\references{
%% ~put references to the literature/web site here ~
}
\author{
%%  ~~who you are~~
}
\note{
%%  ~~further notes~~
}

%% ~Make other sections like Warning with \section{Warning }{....} ~

\seealso{
%% ~~objects to See Also as \code{\link{help}}, ~~~
}
\examples{
library(SPACE)

setwd("E:/workingDir")

verbose <- Arguments$getVerbose(-8)
timestampOn(verbose)

projectName <- "humanTissues"
chipType <- "HuEx-1_0-st-v2"
cdfGeneFile <- "HuEx-1_0-st-v2,ENSG,brainarray,v13"
cdfTranscriptFile <- "HuEx-1_0-st-v2,ENST,brainarray,v13"
cdfExonFile <- "HuEx-1_0-st-v2,ENSE,brainarray,v13"

cdfG <- AffymetrixCdfFile$byChipType(cdfGeneFile)
cdfT <- AffymetrixCdfFile$byChipType(cdfTranscriptFile)
cdfE <- AffymetrixCdfFile$byChipType(cdfExonFile)

cs <- AffymetrixCelSet$byName(projectName, cdf=cdfG)

# Background correction and normalization using aroma.affymetrix
bc <- NormExpBackgroundCorrection(cs, method="mle", tag=c("*","ensembl"));
csBC <- process(bc,verbose=verbose);

qn <- QuantileNormalization(csBC, typesToUpdate="pm")
csN <- process(qn,verbose=verbose)

# Analysis with wang algorithm
isoPlm <- IsoformPlm(csN,
        method="LiWangWong",
        cdfT=cdfTranscriptFile,
        cdfE=cdfExonFile,
        maxIter=2000,
        fileName="LWWTEST") 

print("isoPlm object constructed for LiWangWong method")


# Analysis with SPACE algorithm
isoPlm <- IsoformPlm(csN,
                     method="SPACE",
                     nbrOfTranscripts="estimate",
                     cdfT=cdfTranscriptFile,
                     cdfE=cdfExonFile,
                     maxIter=2000,
                     fileName="SPACETEST")

print("isoPlm object constructed for SPACE method")

}
% Add one or more standard keywords, see file 'KEYWORDS' in the
% R documentation directory.
