# Supplementary material for: Improvements to previous algorithms to predict gene structure and isoform concentrations using Affymetrix Exon arrays
Source: BMC Bioinformatics. 2010 Nov 26;11:578. doi: 10.1186/1471-2105-11-578 (PMC3012675; doi:10.1186/1471-2105-11-578)
Supplement: Additional file 5 — R package of SPACE algorithm. Source code. Source code of the R package. [file 1471-2105-11-578-S5.GZ › SPACE/man/nmfbeta.Rd]

\name{nmfbeta}
\alias{nmfbeta}
%- Also NEED an '\alias' for EACH other topic documented here.
\title{
Non negative matrix factorization (NMF) of the input matrix.
}
\description{
%%  ~~ A concise (1-5 lines) description of what the function does. ~~
This function performs the NMF of the input matrix. It uses the ``standard'' algorithm 
provided by Lee and Seung [1999] and adapted by Cichocki et al. [2008]
to modify the sparsity of the factors.
}
\usage{
nmfbeta(V, alphaW, alphaH, coeff, rdim, maxIter = 3000, trace = FALSE)
}
%- maybe also 'usage' for other objects documented here.
\arguments{
  \item{V}{
%%     ~~Describe \code{V} here~~
Input data matrix to be factorized so that \eqn{V \approx W \cdot H}. %(approx).
}
  \item{alphaW}{
%%     ~~Describe \code{alphaW} here~~
An exponent that increases the sparsity of the W factor. Typical values are 
from 0.99 to 1.01. Values larger than 1.0 increase sparsity. Values smaller than
1.0 tend to ``fill'' the W factor.
}
  \item{alphaH}{
%%     ~~Describe \code{alphaH} here~~
An exponent with equivalent behaviour for the H factor to alphaW.
}
  \item{coeff}{
%%     ~~Describe \code{coeff} here~~
Type of distance to be used (0: Itakuro-Saito Divergence, 1: Kullback Leiver 
divergence, 2: euclidean norm. Intermediate values can also be used.
Adapted from Kompass [2007].
}
  \item{rdim}{
%%     ~~Describe \code{rdim} here~~
Internal dimension of the factorization.
}
  \item{maxIter}{
%%     ~~Describe \code{maxIter} here~~
Maximum number of iterations. Default value is 3000.
}
  \item{trace}{
%%     ~~Describe \code{trace} here~~
Displays additional output of the algorithm.
}
}
\details{
%%  ~~ If necessary, more details than the description above ~~
}
\value{
%%  ~Describe the value returned
%%  If it is a LIST, use
%%  \item{comp1 }{Description of 'comp1'}
%%  \item{comp2 }{Description of 'comp2'}
%% ...
It return a list that includes:
  \item{W}{W factor of the factorization}
  \item{H}{H factor of the factorization}
  \item{iter}{Number of iterations to get to the convergence.}
}
\references{
%% ~put references to the literature/web site here ~
Daniel D. Lee and H. Sebastian Seung (1999). ``Learning the parts of objects by non-negative matrix factorization''. Nature 401 (6755): 788–791. doi:10.1038/44565. PMID 10548103.

Raul Kompass (March 2007). ``A Generalized Divergence Measure for Nonnegative Matrix Factorization''. Neural Computation 19 (3): 780–791. doi:10.1162/neco.2007.19.3.780. PMID 17298233.

Andrzej Cichocki, Rafal Zdunek and Shun-ichi Amari (January 2008). ``Nonnegative Matrix and Tensor Factorization''. IEEE Signal Processing Magazine 25 (1): 142–145. doi:10.1109/MSP.2008.4408452.
}
\author{
%%  ~~who you are~~
}
\note{
%%  ~~further notes~~
}

%% ~Make other sections like Warning with \section{Warning }{....} ~

\seealso{
%% ~~objects to See Also as \code{\link{help}}, ~~~
}
\examples{
%%#In preparation
}
% Add one or more standard keywords, see file 'KEYWORDS' in the
% R documentation directory.
