# Supplementary material for: Improvements to previous algorithms to predict gene structure and isoform concentrations using Affymetrix Exon arrays
Source: BMC Bioinformatics. 2010 Nov 26;11:578. doi: 10.1186/1471-2105-11-578 (PMC3012675; doi:10.1186/1471-2105-11-578)
Supplement: Additional file 5 — R package of SPACE algorithm. Source code. Source code of the R package. [file 1471-2105-11-578-S5.GZ › SPACE/man/RefineGmatrix.Rd]

\name{RefineGmatrix}
\alias{RefineGmatrix}
%- Also NEED an '\alias' for EACH other topic documented here.
\title{
Applies the coherence algorithm over the estimated incidence matrix using 
information on probe locations.
}
\description{
%%  ~~ A concise (1-5 lines) description of what the function does. ~~
This function is not intended to be used by the end user. 
It combines the information of the matrix that relates genes with exons to 
create sets of probes that must behave coherently. All the values within the 
same exon are assigned to the same corresponding value.
In the case of alternative donor or acceptor sites,
each part of exon is treated separately.

}
\usage{
RefineGmatrix(Gnmf, GE, Anmf = as.vector(matrix(1, ncol = (dim(GE)[1]))))
}
%- maybe also 'usage' for other objects documented here.
\arguments{
  \item{Gnmf}{
Initial estimate of the G matrix
}
  \item{GE}{
Matrix that relates genes with exons.
}
  \item{Anmf}{
Affinities. It is used to improve performance since
probes with large affinities are more reliable.
}
}
\details{
%%  ~~ If necessary, more details than the description above ~~
}
\value{
Corrected G matrix
}
\references{
%% ~put references to the literature/web site here ~
}
\author{
%%  ~~who you are~~
}
\note{
%%  ~~further notes~~
}

%% ~Make other sections like Warning with \section{Warning }{....} ~

\seealso{
%% ~~objects to See Also as \code{\link{help}}, ~~~
}
\examples{
%%# In preparation
}
