# Supplementary material for: Improvements to previous algorithms to predict gene structure and isoform concentrations using Affymetrix Exon arrays
Source: BMC Bioinformatics. 2010 Nov 26;11:578. doi: 10.1186/1471-2105-11-578 (PMC3012675; doi:10.1186/1471-2105-11-578)
Supplement: Additional file 5 — R package of SPACE algorithm. Source code. Source code of the R package. [file 1471-2105-11-578-S5.GZ › SPACE/man/removeOutliersGeneric.Rd]

\name{removeOutliersGeneric}
\alias{removeOutliersGeneric}
%- Also NEED an '\alias' for EACH other topic documented here.
\title{
Removes outliers in matrix containing probe signals.
}
\description{
Removes outliers in matrix containing Expression signals. The identification of
the outliers is done by analyzing the residues of the median polish method. 
If the residues are larger than a number of standard deviations, the value is 
also substituted by an estimation using the median polish method.
}
\usage{
removeOutliersGeneric(Y, tau=6, algorithm="median", permutations=250, ...)
}
%- maybe also 'usage' for other objects documented here.
\arguments{
  \item{Y}{
An IxK matrix. All its entries must be positive.
}
  \item{tau}{
A scalar specifying the threshold (number of standard deviations) to identify outliers.
}
  \item{algorithm}{
Type of algorithm to remove the outliers. Two versions are implemented:
``median'', uses the medianPolish algortihm and checks for large residuals. It is fast.
``BCV'' uses an adaptation the bi-cross validation (Owen[2009]). It is more accurate but slower.
}
  \item{tau}{
A scalar specifying the threshold (number of standard deviations) to identify outliers.
}
  \item{\dots}{
Not used
}
}
\details{
%%  ~~ If necessary, more details than the description above ~~
}
\value{
Returns an IxK matrix where outliers have been ``pruned''.
Outliers are substituted by an estimate of the true value.
}
\references{
%% ~put references to the literature/web site here ~
}
\author{
%%  ~~who you are~~
}
\note{
%%  ~~further notes~~
}

%% ~Make other sections like Warning with \section{Warning }{....} ~

\seealso{
%% ~~objects to See Also as \code{\link{help}}, ~~~
}
\examples{

## Generate the signal probes.

W <- matrix(runif(100 * 4), 100,4);
H <- matrix(runif(4 * 50), 4,50);

# Build the matrix
# Yinit <- W %*% H;
Yinit <- crossprod(t(W),H)

# Add some noise
Y <- Yinit + 0.1 * matrix(rnorm(100 * 50),100,50);
Y <- (Y>0) * Y + 1e-3;

# Add some outliers
Y[10,20] <- 1e4;
Y[15,25] <- 1e3;

# Remove Outliers with the median algorithm
Yromedian <- removeOutliersGeneric(Y, algorithm = "median")
# The imputed values should be much smaller
print(c(Yromedian[10,20],Y[10,20])) 
print(c(Yromedian[15,25],Y[15,25])) 

# There also some other values that have been changed
sum(abs(Yromedian-Y)> 1e-10)

YroBCV <- removeOutliersGeneric(Y, algorithm = "BCV")
# The imputed values should be much smaller
print(c(YroBCV[10,20],Y[10,20])) 
print(c(YroBCV[15,25],Y[15,25])) 

# Much less "good" values were changed.
sum(abs(YroBCV-Y)> 1e-10)


% Add one or more standard keywords, see file 'KEYWORDS' in the
% R documentation directory.
}
