# Supplementary material for: Improvements to previous algorithms to predict gene structure and isoform concentrations using Affymetrix Exon arrays
Source: BMC Bioinformatics. 2010 Nov 26;11:578. doi: 10.1186/1471-2105-11-578 (PMC3012675; doi:10.1186/1471-2105-11-578)
Supplement: Additional file 5 — R package of SPACE algorithm. Source code. Source code of the R package. [file 1471-2105-11-578-S5.GZ › SPACE/man/resortTranscripts.Rd]

\name{resortTranscripts}
\alias{resortTranscripts}
%- Also NEED an '\alias' for EACH other topic documented here.
\title{
Change the order of the columns of a matrix.
}
\description{
This function is not intended for the end user.
It finds -using a heuristic- the order of the transcripts that makes the estimated Gnmf closer to 
a reference G matrix. It is useful to match the predicted structure with information obtained 
from Ensembl or other sources.
}
\usage{
resortTranscripts(G, Gnmf)
}
%- maybe also 'usage' for other objects documented here.
\arguments{
  \item{G}{
Reference structure
}
  \item{Gnmf}{
Estimated structure
}
}
\details{
%%  ~~ If necessary, more details than the description above ~~
It also works if both matrixes have different size.
In this case, it finds the order of the n first rows from the largest matrix
that better fit to other matrix.
}
\value{
%%  ~Describe the value returned
%%  If it is a LIST, use
%%  \item{comp1 }{Description of 'comp1'}
%%  \item{comp2 }{Description of 'comp2'}
%% ...
It returns a list that includes:
  \item{ordenG}{A sorting vector so that Gnmf[,ordenG] is close to G}
  \item{G}{Provided reference matrix (perhaps resorted)}
  \item{ordenGnmf}{A sorting vector so that G[,ordenGnmf] is close to Gnmf}
  \item{Gnmf}{Provided estimated structure matrix (perhaps resorted)}
}
\references{
%% ~put references to the literature/web site here ~
}
\author{
%%  ~~who you are~~
}
\note{
%%  ~~further notes~~
}

%% ~Make other sections like Warning with \section{Warning }{....} ~

\seealso{
%% ~~objects to See Also as \code{\link{help}}, ~~~
}
\examples{

# Reference matrix
G <- matrix(c(rep(1,10), rep(1,8),rep(0,2), rep(0,3),rep(1,7)), 10,3)

# Estimated matrix.
# for the example a random matrix related with G.

Gnmf <- G + abs(matrix(.5*rnorm(10 * 3),10,3));
Gnmf <- Gnmf / apply(Gnmf,1,max);

#Reorder Gnmf
Gnmf <- Gnmf[,c(2,3,1)];

# The result of the ordering vector should be 3,1,2 
newOrder <- resortTranscripts(Gnmf, G)
print(newOrder$ordenG)

% Add one or more standard keywords, see file 'KEYWORDS' in the
% R documentation directory.
}
