# Supplementary material for: Improvements to previous algorithms to predict gene structure and isoform concentrations using Affymetrix Exon arrays
Source: BMC Bioinformatics. 2010 Nov 26;11:578. doi: 10.1186/1471-2105-11-578 (PMC3012675; doi:10.1186/1471-2105-11-578)
Supplement: Additional file 5 — R package of SPACE algorithm. Source code. Source code of the R package. [file 1471-2105-11-578-S5.GZ › SPACE/man/SPACE-package.Rd]

\name{SPACE-package}
\alias{SPACE-package}
\alias{SPACE}
\docType{package}
\title{
An algorithm to predict and quantify alternatively spliced isoforms using microarrays
}
\description{
SPACE is an algorithm that has been developed to estimate the number of different transcripts
expressed under several conditions, predict the precursor mRNA splicing structure and quantify
the transcript concentrations including unknown forms.
}
\details{
\tabular{ll}{
Package: \tab SPACE\cr
Type: \tab Package\cr
Version: \tab 0.1\cr
Date: \tab 2010-07-08\cr
Enhances: \tab base, R.utils\cr
Depends: \tab aroma.affymetrix, MASS, matrixStats, graph, combinat\cr
License: \tab GPL (version 2 or later)\cr
%%LazyLoad: \tab yes\cr
}

}
\author{
Miguel Anton, Ander Aramburu and Angel Rubio

Maintainer: Ander Aramburu <aaramburu@ceit.es>
}
\references{
SPACE: an algorithm to predict and quantify alternatively spliced isoforms using microarrays

Miguel A Anton, Dorleta Gorostiaga, Elizabeth Guruceaga, Victor Segura, Pedro Carmona-Saez, Alberto Pascual-Montano,
Ruben Pio, Luis M Montuenga and Angel Rubio
}
%~~ Optionally other standard keywords, one per line, from file KEYWORDS in the R documentation directory ~~
\keyword{ package }
\seealso{
%~~ Optional links to other man pages, e.g. ~~
%~~ \code{\link[<pkg>:<pkg>-package]{<pkg>}} ~~
\code{\link[http://www.aroma-project.org]{http://www.aroma-project.org}}}
\examples{
# load SPACE package
# aroma.affymetrix package will also be loaded
library(SPACE)


# Set a proper directory to work with aroma.affymetrix
# From this directory there should be several directories such as
# annotationData, rawData, etc.
setwd("E:/workingDir")

# Download custom cdfs for Ensembl from 
# http://brainarray.mbni.med.umich.edu/Brainarray/Database/CustomCDF/CDF_download.asp

# Go to last version (version 13) of the cdf files
# Click on ENSG, ENST and ENSE versions

# Go to Homo_sapiens and HuEx10stv2 (Affymetrix exon array) row
# Click on the last option CDF/Seq/Map/Desc to download each file
# Extract the cdf files from zip compresed files 

# Brainarray cdf files are in ascii format
# They should be converted into binary format to be used with aroma.affymetrix
# using the convertCdf command (It will take time)
# This conversion should be done only once
#convertCdf("HuEx10stv2_Hs_ENSG.cdf", "HuEx-1_0-st-v2,ENSG,brainarray,v13.cdf")
#convertCdf("HuEx10stv2_Hs_ENST.cdf", "HuEx-1_0-st-v2,ENST,brainarray,v13.cdf")
#convertCdf("HuEx10stv2_Hs_ENST.cdf", "HuEx-1_0-st-v2,ENST,brainarray,v13.cdf")


#Download Affymetrix exon array sample dataset for human tissues from Affymetrix
#Only 6 samples will be used corresponding to kidney and liver tissues
#Once all the files have been downloaded, the must be arrange in the
#following directory structure

#D:/workingDir
#      /annotationData
#           /chipTypes
#                /HuEx-1_0-st-v2
#                     HuEx-1_0-st-v2,ENSG,brainarray,v13.cdf
#                     HuEx-1_0-st-v2,ENST,brainarray,v13.cdf
#                     HuEx-1_0-st-v2,ENSE,brainarray,v13.cdf
#      /rawData
#           /humanLiverKidney
#                /HuEx-1_0-st-v2
#                     huex_wta_kidney_A.CEL
#                     huex_wta_kidney_B.CEL
#                     huex_wta_kidney_C.CEL
#                     huex_wta_liver_A.CEL
#                     huex_wta_liver_B.CEL
#                     huex_wta_liver_C.CEL


# Background correction and normalization using aroma.affymetrix

verbose <- Arguments$getVerbose(-8)
timestampOn(verbose)

projectName <- "humanLiverKidney"
chipType <- "HuEx-1_0-st-v2"
cdfGeneFile <- "HuEx-1_0-st-v2,ENSG,brainarray,v13"
cdfTranscriptFile <- "HuEx-1_0-st-v2,ENST,brainarray,v13"
cdfExonFile <- "HuEx-1_0-st-v2,ENSE,brainarray,v13"

cdfG <- AffymetrixCdfFile$byChipType(cdfGeneFile)
cdfT <- AffymetrixCdfFile$byChipType(cdfTranscriptFile)
cdfE <- AffymetrixCdfFile$byChipType(cdfExonFile)

cs <- AffymetrixCelSet$byName(projectName, cdf=cdfG)

bc <- NormExpBackgroundCorrection(cs, method="mle", tag=c("*","ensembl"));
csBC <- process(bc,verbose=verbose);

qn <- QuantileNormalization(csBC, typesToUpdate="pm")
csN <- process(qn,verbose=verbose)

# Analysis with LiWangWong method
isoPlmLWW <- IsoformPlm(csN,
                        method="LiWangWong",
                        cdfT=cdfTranscriptFile,
                        cdfE=cdfExonFile,
                        maxIter=2000,
                        fileName="LWWTEST")

print("isoPlm object constructed")
outLWW <- fit(isoPlmLWW,verbose=TRUE)
# Last function actually performs the summarization.

TListLWW <- getTranscriptConcentrationList(isoPlmLWW)
AListLWW <- getProbeAffinityList(isoPlmLWW)
GListLWW <- getTranscriptStructureList(isoPlmLWW, Gmatrix="G")
GcListLWW <- getTranscriptStructureList(isoPlmLWW, Gmatrix="Gc")
TMatrixLWW <- getTranscriptConcentrationMatrix(isoPlmLWW)


# Analysis with SPACE method
# Estimating the number of transcripts
isoPlmSPACEest <- IsoformPlm(csN,
                             method="SPACE",
                             nbrOfTranscripts="estimate",
                             cdfT=cdfTranscriptFile,
                             cdfE=cdfExonFile,
                             fileName="SPACETEST")

print("isoPlm object constructed")
outSPACEest <- fit(isoPlmSPACEest,verbose=TRUE)
# Last function actually performs the summarization.

TListSPACEest <- getTranscriptConcentrationList(isoPlmSPACEest)
AListSPACEest <- getProbeAffinityList(isoPlmSPACEest)
GListSPACEest <- getTranscriptStructureList(isoPlmSPACEest, Gmatrix="G")
GcListSPACEest <- getTranscriptStructureList(isoPlmSPACEest, Gmatrix="Gc")
TMatrixSPACEest <- getTranscriptConcentrationMatrix(isoPlmSPACEest)

# If it is only needed for some genes
isoPlmSPACEestGenes <- IsoformPlm(csN,method="SPACE",nbrOfTranscripts="estimate",
                                  cdfT=cdfTranscriptFile,cdfE=cdfExonFile,
                                  fileName="SPACETEST_Genes")
outSPACEestGenes <- fit(isoPlmSPACEestGenes,verbose=TRUE,units=c(186,196,241))
TMatrixSPACEestGenes <- getTranscriptConcentrationMatrix(isoPlmSPACEestGenes)

# Get the unit that corresponds to an Ensembl identifier
isoPlmSPACEestEnsembl <- IsoformPlm(csN,method="SPACE",nbrOfTranscripts="estimate",
                                    cdfT=cdfTranscriptFile,cdfE=cdfExonFile,
                                    fileName="SPACETEST_Ensembl")
unit <- match("ENSG00000005302_at",getUnitNames(cdfG))
outSPACEestEnsembl <- fit(isoPlmSPACEestEnsembl,units=unit,verbose=TRUE)
TMatrixSPACEestEnsembl <- getTranscriptConcentrationMatrix(isoPlmSPACEestEnsembl)


# Analysis with SPACE method
# Number of transcripts for each gene equal to number of transcripts in Ensembl

isoPlmSPACEcdf <- IsoformPlm(csN,
                             method="SPACE",
                             nbrOfTranscripts="cdf",
                             cdfT=cdfTranscriptFile,
                             cdfE=cdfExonFile,
                             fileName="SPACETEST")
outSPACEcdf <- fit(isoPlmSPACEcdf,verbose=TRUE)

TListSPACEcdf <- getTranscriptConcentrationList(isoPlmSPACEcdf)
AListSPACEcdf <- getProbeAffinityList(isoPlmSPACEcdf)
GListSPACEcdf <- getTranscriptStructureList(isoPlmSPACEcdf, Gmatrix="G")
GcListSPACEcdf <- getTranscriptStructureList(isoPlmSPACEcdf, Gmatrix="Gc")
TMatrixSPACEcdf <- getTranscriptConcentrationMatrix(isoPlmSPACEcdf)


# Analysis with SPACE method
# Number of transcripts for each gene equal to 2

isoPlmSPACE2 <- IsoformPlm(csN,
                           method="SPACE",
                           nbrOfTranscripts=2,
                           cdfT=cdfTranscriptFile,
                           cdfE=cdfExonFile,
                           fileName="SPACETEST")
outSPACE2 <- fit(isoPlmSPACE2,verbose=TRUE)

TListSPACE2 <- getTranscriptConcentrationList(isoPlmSPACE2)
AListSPACE2 <- getProbeAffinityList(isoPlmSPACE2)
GListSPACE2 <- getTranscriptStructureList(isoPlmSPACE2, Gmatrix="G")
GcListSPACE2 <- getTranscriptStructureList(isoPlmSPACE2, Gmatrix="Gc")
TMatrixSPACE2 <- getTranscriptConcentrationMatrix(isoPlmSPACE2)
}
