# Supplementary material for: Improvements to previous algorithms to predict gene structure and isoform concentrations using Affymetrix Exon arrays
Source: BMC Bioinformatics. 2010 Nov 26;11:578. doi: 10.1186/1471-2105-11-578 (PMC3012675; doi:10.1186/1471-2105-11-578)
Supplement: Additional file 5 — R package of SPACE algorithm. Source code. Source code of the R package. [file 1471-2105-11-578-S5.GZ › SPACE/R/AdaptWH.R]

AdaptWH <-
function (W){

require(MASS) #MASS library, where rlm is
require(matrixStats) #MASS library, where rlm is

nprobes <- dim(W)[1]
nt <- dim(W)[2]              #number of transcripts
AuxMat <- array(0,c( 1+ nprobes * nt * (nt-1) / 2, nt ))
b <- array(0,c( 1 + nprobes * nt * (nt-1) /2, 1))
Wb <- W
#Wb[,] <- 1;
Wb_old <- W
maxiter <- 50;
iter <- 1

while (iter < maxiter) 
{
  rowmat <- 1
  for (j in 1:(nt-1))
  {
    for (k in (j+1):nt)
    {
      minfactor <- rowMins(matrix(c(Wb[,j]+1e-3,Wb[,k]+1e-3),ncol=2))
      AuxMat[rowmat:(rowmat+nprobes-1),j] <- minfactor
      AuxMat[rowmat:(rowmat+nprobes-1),k] <- -minfactor
      b[rowmat:(rowmat+nprobes-1)] <- (-log(Wb[,j]+1e-3) + log(Wb[,k]+1e-3)) * minfactor

      rowmat <- rowmat + nprobes
    }
  }
  AuxMat[1+ nprobes * nt * (nt-1) / 2,] <- 1
  Di <- qr.solve(AuxMat,b);
  Diag <- as.vector(exp(Di));
  Wb <- Wb %*% diag(Diag,nrow=length(Diag))
  
#  Affy <- rowMaxs(Wa)
#  Wb <- Wa / Affy
  if (max(abs(Wb - Wb_old)) < .01)
    break;
  #print(c(iter, max(abs(Wb - Wb_old))))
  Wb_old <- Wb;
  
  iter <- iter+1
}
Diag = as.vector(colSums(Wb)/colSums(W));
return(list(Wa=Wb,Diag=Diag));
}
