# Supplementary material for: Improvements to previous algorithms to predict gene structure and isoform concentrations using Affymetrix Exon arrays
Source: BMC Bioinformatics. 2010 Nov 26;11:578. doi: 10.1186/1471-2105-11-578 (PMC3012675; doi:10.1186/1471-2105-11-578)
Supplement: Additional file 5 — R package of SPACE algorithm. Source code. Source code of the R package. [file 1471-2105-11-578-S5.GZ › SPACE/R/cc.compute.delta.R]

cc.compute.delta <-
function(delta) {
m = nrow(delta)
n = ncol(delta)
d1 = 1:n
r0 = qr(delta)$rank
if(r0 >= m) {
for(i in 1:n) {
newd1 = setdiff(d1, i)
r = qr(delta[,newd1])$rank
if(r == r0) {
d1 = newd1
}
} #In d1 they retain a subset of probes that are linearly independent
D = solve(delta[,d1]) %*% as.matrix(delta[,-d1])
rownames(D) <- colnames(delta)[d1];
colnames(D) <- colnames(delta)[-d1];
AdjM <- cbind(matrix(0,nrow=dim(D)[2],ncol=dim(D)[2]),t(D));
AdjM <- rbind(AdjM,  cbind(D, matrix(0,nrow=dim(D)[1],ncol=dim(D)[1])))
AdjM <- abs(AdjM)
colnames(AdjM) <- rownames(AdjM);
graphAdj <- as(AdjM,"graphNEL");
return(connComp(graphAdj)) # List of the probes that are connected
} else {
return(Inf)
}
}
