# Supplementary material for: Improvements to previous algorithms to predict gene structure and isoform concentrations using Affymetrix Exon arrays
Source: BMC Bioinformatics. 2010 Nov 26;11:578. doi: 10.1186/1471-2105-11-578 (PMC3012675; doi:10.1186/1471-2105-11-578)
Supplement: Additional file 5 — R package of SPACE algorithm. Source code. Source code of the R package. [file 1471-2105-11-578-S5.GZ › SPACE/R/CheckGmatrix.R]

CheckGmatrix <-
function (Glist, CheckComponents=TRUE) {
require(graph)
for (n in 1:length(Glist)) {

   #if (n/100 == round(n/100)) cat("Gene #",n,"of ",length(Glist)," ", as.character(Sys.time()),"\n");
   if (n/ceiling(length(Glist)/10) == round(n/ceiling(length(Glist)/10))) cat("Gene #",n,"of ",length(Glist),"\n");
#--- Perform different checks on the matrix
  if (class(Glist[[n]])!="matrix") next;

  G <- Glist[[n]];
#- Merge transcripts that are identical
  if (any(duplicated(t(G)))) {
    #cat("In",names(Glist[n]), "there are duplicated transcripts. Merged.\n")
    # A trick to find which are the duplicated transcripts
    Random <- runif(dim(G)[1]);
    RG <- as.vector(Random %*% G);
    AreDuplicates <- duplicated(RG);
    Index <- match(RG, unique(RG))
    Gsmall <- t(unique(t(G)))
    for (transcript in 1:dim(G)[2]) {
      if (AreDuplicates[transcript]==FALSE) {next};
      dimnames(Gsmall)[[2]][Index[transcript]] <- sprintf("%s.%s", dimnames(Gsmall)[[2]][Index[transcript]], dimnames(G)[[2]][transcript]);
    }
    G <- Gsmall;

  }
#- Check that the G matrix is full-rank
  if(qr(G)$rank < min(dim(G))){
     #cat("In",names(Glist[n]),"G not full rank, labeled under attributes.\n")
     attr(G,"fullRank")<-FALSE
  }
  if (CheckComponents & (dim(G)[2]>1)) {
  #- Check the non-decomposability (Wang or Hiller papers)
    ListOfComps <- cc.compute.delta(t(G));
#    ListOfComps <- StrongComp(sparsifyG(unique(G)))
    if (length(ListOfComps) > 1) {
       #cat("In",names(Glist[n]),"AGT factorization is not unique, labeled under attributes.\n")
       attr(G,"AGTunique")<-FALSE
       # Include a new attribute with the groups of probes that can be related with the affinities.
       # This is the straight way to do it.
       #attr(G,"StrongComps") <- StrongComp(sparsifyG(G));
       # This way is tricky but 10's of times faster
       Sample <- runif(dim(G)[2])
       Result <- G %*% Sample;
       NewList <- list(length(ListOfComps));
       for (comp in 1:length(ListOfComps)) {
           NewList[comp] <- list(dimnames(G[!is.na(match(Result, Result[ListOfComps[[comp]],1])),])[[1]]);
       }
       attr(G,"StrongComps") <- NewList;
    }
  }
  Glist[[n]] <- G;
}
return(Glist);
}
