# Supplementary material for: Improvements to previous algorithms to predict gene structure and isoform concentrations using Affymetrix Exon arrays
Source: BMC Bioinformatics. 2010 Nov 26;11:578. doi: 10.1186/1471-2105-11-578 (PMC3012675; doi:10.1186/1471-2105-11-578)
Supplement: Additional file 5 — R package of SPACE algorithm. Source code. Source code of the R package. [file 1471-2105-11-578-S5.GZ › SPACE/R/ComputeGmatrix.R]

ComputeGmatrix <-
function (cdfG, cdfT,patternG="",patternT="") {

# Reading the genes
cat("Reading indexes for genes...");
unitsG <- indexOf(cdfG, pattern=patternG)
genes <- getUnitNames(cdfG, units=unitsG)
indicesG <- getCellIndices(cdfG,units=unitsG)
cat("done\n")
# Reading the transcripts
cat("Reading indexes for units (units(G)=transcripts units(GE)=exons)...");
unitsT <- indexOf(cdfT, pattern=patternT)
transcripts <- getUnitNames(cdfT, units=unitsT)
indicesT <- getCellIndices(cdfT,units=unitsT)
cat("done\n")

# Creation of a large vector (probes in the array) with the gene that correspond 
# to each probe
genesProbes <- vector(length =  nbrOfRows(cdfG)* nbrOfColumns(cdfG))
Glist <- list(matrix(0,1,1));
for (n in 1:length(unitsG)) {
  genesProbes[as.vector(unlist(indicesG[[n]]))] <- n;
}

# Create a list with the G matrix of size the number of probes of the gene
Glist <- as.list(matrix(0,1,length(unitsG)))

#Filling the list
for (n in 1:length(unitsT)) {
  if (n/ceiling(length(unitsT)/10) == round(n/ceiling(length(unitsT)/10))) cat("Unit #",n,"of ",length(unitsT),"\n");
  gene <- sort(unique(genesProbes[as.vector(unlist(indicesT[[n]]))]));
  if ((length(gene) > 1) & (gene[1] == 0))
    gene <- gene[2:length(gene)];
  if (length(gene) != 1) {
    # It would be better to augment the G matrix to accomodate several genes 
    # but this is simpler.
    #cat(c("Transcript", transcripts[n], " matches several genes. Skipped.\n"));
    next
  }
  if (gene == 0) {
    #cat(c("Transcript", transcripts[n], " does not match any gene.\n"));
    next
  }
 
  GNew <- matrix(0,length(unlist(indicesG[[gene]])),1,
    dimnames=list(as.vector(unlist(indicesG[[gene]])), transcripts[n]));
  GNew[match(as.vector(unlist(indicesT[[n]])), as.vector(unlist(indicesG[[gene]]))),1] <- 1;
  storage.mode(GNew) <- "integer";
  if (sum(Glist[[gene]]) == 0) {
    Glist[[gene]] <- GNew;
    next
  }
  Glist[[gene]] <- cbind(Glist[[gene]], GNew);
}

for (i in 1:length(Glist)) Glist[[i]] <- as.matrix(Glist[[i]])

names(Glist) <- genes
return(Glist)
}
