# Supplementary material for: Improvements to previous algorithms to predict gene structure and isoform concentrations using Affymetrix Exon arrays
Source: BMC Bioinformatics. 2010 Nov 26;11:578. doi: 10.1186/1471-2105-11-578 (PMC3012675; doi:10.1186/1471-2105-11-578)
Supplement: Additional file 5 — R package of SPACE algorithm. Source code. Source code of the R package. [file 1471-2105-11-578-S5.GZ › SPACE/R/createGlists.R]

createGlists <-
function(cdfG,cdfT,cdfE){

  verbose <- Arguments$getVerbose(-8)
  timestampOn(verbose)
  
  #chipType  <- strsplit(cdfGeneFile, ",")
  #chipType  <- chipType[[1]][1]
  
  #cdfG <- AffymetrixCdfFile$fromChipType(cdfGeneFile)
  #cdfT <- AffymetrixCdfFile$fromChipType(cdfTranscriptFile)
  #cdfE <- AffymetrixCdfFile$fromChipType(cdfExonFile)

  cat("Create G matrices first time...\n")  
  Glist <- ComputeGmatrix(cdfG, cdfT);
  cat("Checking G matrices...\n")
  Glist <- CheckGmatrix(Glist);
  cat("Checking G matrices...done\n")
  cat("Create G matrices first time...done\n")    

  cat("Create GE matrices first time...\n")  
  GElist <- ComputeGmatrix(cdfG, cdfE);
  cat("Checking GE matrices...\n")
  GElist <- CheckGmatrix(GElist, CheckComponents=FALSE);
  cat("Checking GE matrices...done\n")  
  cat("Create GE matrices first time...done\n")    
  
  save(file=sprintf("%s,Gs.Rdata", getChipType(cdfG)),
      list = c('Glist','GElist'))
    
}
