# Supplementary material for: Improvements to previous algorithms to predict gene structure and isoform concentrations using Affymetrix Exon arrays
Source: BMC Bioinformatics. 2010 Nov 26;11:578. doi: 10.1186/1471-2105-11-578 (PMC3012675; doi:10.1186/1471-2105-11-578)
Supplement: Additional file 5 — R package of SPACE algorithm. Source code. Source code of the R package. [file 1471-2105-11-578-S5.GZ › SPACE/R/estimateNTranscripts.R]

############################################################################
# Method: EstimateNTranscripts
#
# Title: "Compute the estimated number of transcripts for a gene
#
# Arguments:
#   Input:  X intensity matrix (probes x samples)
# Value:
#           list
#    Returns the estiamted number of transcripts.
############################################################################


estimateNTranscripts <- function(X, Permutations = 250) {

#%     ---------
#%     | P | Q |
#% X = |---|---|
#%     | R | S |
#%     ---------

L <- Permutations;
RowGroups <- 2;
ColumnGroups <- 2;
m <- dim(X)[1];
n <- dim(X)[2];
kmax <- min(c(15,floor(m/RowGroups),floor(n/ColumnGroups)));
SSeach <- matrix(0,L,kmax);

for (l in 1:L) {
    RowPerm <- sample(m);
    ColPerm <- sample(n);
    RowSel <- matrix(FALSE,1,m); RowSel[RowPerm[1:floor(m/RowGroups)]] <- TRUE;
    ColSel <- matrix(FALSE,1,n); ColSel[ColPerm[1:floor(n/RowGroups)]] <- TRUE;

    Px <- matrix(X[RowSel, ColSel],nrow=sum(RowSel));
    Psvd <- svd(Px);                                                 
    Up <- Psvd$u; Sp <- Psvd$d; Vp <- Psvd$v;
    #Px = Up%*%diag(Sp)%*%t(Vp) 

    Qx <- matrix(X[RowSel, !ColSel],nrow=sum(RowSel));
    Qsvd <- svd(Qx);
    Uq <- Qsvd$u; Sq <- Qsvd$d; Vq <- Qsvd$v;

    Rx <- matrix(X[!RowSel, ColSel],nrow=sum(!RowSel));
    Rsvd <- svd(Rx);
    Ur <- Rsvd$u; Sr <- Rsvd$d; Vr <- Rsvd$v; 

    Sx <- matrix(X[!RowSel, !ColSel],nrow=sum(!RowSel));
    Ssvd <- svd(Sx);
    Us <- Ssvd$u; Ss <- Ssvd$d; Vs <- Ssvd$v;
    
    X1 <- rbind(cbind(Px, Qx),cbind(Rx, Sx));
    k <- 1;
    Us1 <- Us[,1]; Vs1 <- Vs[,1]; Ssdiag <- Ss[1];
    PxEst <- ((Qx %*% Vs1) * (1/Ssdiag)) %*% (t(Us1) %*% Rx);
    Ur1 <- Ur[,1]; Vr1 <- Vr[,1]; Srdiag <- Sr[1];    
    QxEst <- ((Px %*% Vr1) %*% (1./Srdiag)) %*% (t(Ur1) %*% Sx);
    Uq1 <- Uq[,1]; Vq1 <- Vq[,1]; Sqdiag <- Sq[1];
    RxEst <- ((Sx %*% Vq1) %*% (1./Sqdiag)) %*% (t(Uq1) %*% Px);
    Up1 <- Up[,1:k]; Vp1 <- Vp[,1:k]; Spdiag <- Sp[1:k];
    SxEst <- ((Rx %*% Vp1) %*% (1./Spdiag)) %*% (t(Up1) %*% Qx);
    
    XEst <-  rbind(cbind(PxEst, QxEst),cbind(RxEst, SxEst));
#    SSeach[l,k] <- sum(abs(X1 - XEst));  # norm-1
    SSeach[l,k] <- sum((X1 - XEst)^2);  # norm-2
   
    for (k in 2:kmax) {

        Us1 <- Us[,1:k]; Vs1 <- Vs[,1:k]; Ssdiag <- Ss[1:k];
        PxEst <- (Qx %*% Vs1) %*% diag((1/Ssdiag)) %*% (t(Us1) %*% Rx);

        Ur1 <- Ur[,1:k]; Vr1 <- Vr[,1:k]; Srdiag <- Sr[1:k];
        QxEst <- (Px %*% Vr1) %*% diag((1./Srdiag)) %*% (t(Ur1) %*% Sx);

        Uq1 <- Uq[,1:k]; Vq1 <- Vq[,1:k]; Sqdiag <- Sq[1:k];
        RxEst <- (Sx %*% Vq1) %*% diag((1./Sqdiag)) %*% (t(Uq1) %*% Px);

        Up1 <- Up[,1:k]; Vp1 <- Vp[,1:k]; Spdiag <- Sp[1:k];
        SxEst <- (Rx %*% Vp1) %*% diag((1./Spdiag)) %*% (t(Up1) %*% Qx);
        
        XEst <-  rbind(cbind(PxEst, QxEst),cbind(RxEst, SxEst));
#        SSeach[l,k] <- sum(abs(X1 - XEst)); #norm-1
        SSeach[l,k] <- sum((X1 - XEst)^2);   #norm-2

    }
}

#% Get the minimum number of transcripts, so that the distribution is
#% of SS is similar of that for the min.
SS <- apply(SSeach, 2, median)
MinValue <- min(SS);
Indice <- which.min(SS);
SuggestedDimensionality <- 0;
for (Dimension in 1:Indice) {
    wlist <- wilcox.test(SSeach[,Indice], SSeach[,Dimension],alternative = "less");
    SuggestedDimensionality <- Dimension;
    if (wlist$p.value > 0.05)
        break;
}
return(list(SuggestedDimensionality,SS,t(SSeach)))
}
