# Supplementary material for: Improvements to previous algorithms to predict gene structure and isoform concentrations using Affymetrix Exon arrays
Source: BMC Bioinformatics. 2010 Nov 26;11:578. doi: 10.1186/1471-2105-11-578 (PMC3012675; doi:10.1186/1471-2105-11-578)
Supplement: Additional file 5 — R package of SPACE algorithm. Source code. Source code of the R package. [file 1471-2105-11-578-S5.GZ › SPACE/R/fit.IsoformPlm.R]

# class=ProbeLevelModel
setMethodS3("fit", "IsoformPlm", 
  function(this, units="remaining", ..., force=FALSE, ram=1, verbose=FALSE) {
    
    # - - - - - - - - - - - - - - - - - - - - - - - - - - - - - - - - - - -
    # Load Glist and GElist variables or estimate them first time
    # - - - - - - - - - - - - - - - - - - - - - - - - - - - - - - - - - - -
    if (is.null(this$Gmatrix) | is.null(this$GEmatrix)) {
      cdfGeneFile <- strsplit(getCdf(this)$Filename,".cdf")
      cdfGeneFile <- cdfGeneFile[[1]][1]
      
      if (is.na(match(sprintf("%s,Gs.Rdata", cdfGeneFile),dir(pattern=".Rdata")))){
        if (is.null(this$cdfT)){
          stop("cdfT parameter must be specified in the constructor of IsoformPlm class!!! (use cdfT='<name of the cdf file for transcripts>')",call.=FALSE)
        }else if (is.null(this$cdfE)){
           stop("cdfE parameter must be specified in the constructor of IsoformPlm class!!! (use cdfE='<name of the cdf file for exons>')",call.=FALSE)
        }else{
          createGlists(getCdf(this),this$cdfT,this$cdfE)
          load(sprintf("%s,Gs.Rdata",cdfGeneFile))
        }
      }else{
        cat("Loading G and GE matrices...\n")      
        load(sprintf("%s,Gs.Rdata",cdfGeneFile))
        cat("Loading G and GE matrices...done\n")              
      }
      
      this$Gmatrix=Glist 
      this$GEmatrix=GElist
    
    }


    # - - - - - - - - - - - - - - - - - - - - - - - - - - - - - - - - - - -
    # Get the some basic information about this model
    # - - - - - - - - - - - - - - - - - - - - - - - - - - - - - - - - - - -
    forceRead <- TRUE #because don't have the transcripts in cel mode to check
    cs <- getDataSet(this);
    cdf <- getCdf(cs);
    nbrOfArrays <- length(cs);
  
    # - - - - - - - - - - - - - - - - - - - - - - - - - - - - - - - - - - -
    # Validate arguments
    # - - - - - - - - - - - - - - - - - - - - - - - - - - - - - - - - - - -
    # Argument 'units':
    doRemaining <- FALSE;
    if (is.null(units)) {
    } else if (is.numeric(units)) {
      units <- Arguments$getIndices(units, range=c(1, nbrOfUnits(cdf)));
    } else if (identical(units, "remaining")) {
      doRemaining <- TRUE;
    } else {
      throw("Unknown mode of argument 'units': ", mode(units));
    }
  
    # Argument 'verbose':
    verbose <- Arguments$getVerbose(verbose);
    if (verbose) {
      pushState(verbose);
      on.exit(popState(verbose));
    }
  
    verbose && enter(verbose, "Fitting model of class ", class(this)[1], ":");
  
    verbose && print(verbose, this);
  
    # - - - - - - - - - - - - - - - - - - - - - - - - - - - - - - - - - - -
    # Identify units to be fitted
    # - - - - - - - - - - - - - - - - - - - - - - - - - - - - - - - - - - -
    if (is.null(units)) {
      nbrOfUnits <- nbrOfUnits(cdf);
      units <- 1:nbrOfUnits;
    } else if (doRemaining) {
      verbose && enter(verbose, "Identifying non-estimated units")
      units <- findUnitsTodo(this, verbose=less(verbose));
      nbrOfUnits <- length(units);
      verbose && exit(verbose);
    } else {
      # Fit only unique units
      units <- unique(units);
      nbrOfUnits <- length(units);
    }
    verbose && printf(verbose, "Getting model fit for %d units.\n", nbrOfUnits);
  
    ## Identify which of the requested units have *not* already been estimated
    #if (!doRemaining) {
    #  if (forceRead) {
    #    verbose && printf(verbose, "All of these are forced to be fitted.\n");
    #  } else {
    #    units <- findUnitsTodo(this, units=units, verbose=less(verbose));
    #    nbrOfUnits <- length(units);
    #    verbose && printf(verbose, "Out of these, %d units need to be fitted.\n", nbrOfUnits);
    #  }
    #}

    if (force==FALSE){
      # Remove already done units
      previouslyDoneGenes <- getGeneNames(this)
      previouslyDoneUnits <- match(previouslyDoneGenes$geneId,getUnitNames(cdf))
      nPGenes <- length(previouslyDoneGenes$geneId)
      
      units <- setdiff(units,previouslyDoneUnits)
      fileIndex <- previouslyDoneGenes$fileIndex
    }else{
      # Remove old files
      oldFiles<-list.files(getPath(this))
      oldFiles<-oldFiles[grep(paste("^",this$trFileName,",[a-zA-Z0-9]+,[0-9]+_[0-9]+\\.rdata",sep=""),oldFiles)]
      if(length(oldFiles)>0){
          verbose && enter(verbose, "Removing old transcript estimates:");
          for(i in 1:length(oldFiles)){
            verbose && print(verbose, oldFiles[i])
            file.remove(file.path(getPath(this),oldFiles[i]))
          }
          verbose &&  exit(verbose)
      }
    
      nPGenes <- 0
      fileIndex <- 0
    }

    nbrOfUnits <- length(units)
    

    
    # Nothing more to do?
    if (nbrOfUnits == 0)
      return(invisible(NULL));
  
     
    # - - - - - - - - - - - - - - - - - - - - - - - - - - - - - - - - - - -
    # Fit the model in chunks
    # - - - - - - - - - - - - - - - - - - - - - - - - - - - - - - - - - - -
    # Get the model-fit function
    fitUnit <- getFitUnitFunction(this);
  
    # Get (and create if missing) the probe-affinity file (one per data set)
    paf <- getProbeAffinityFile(this, verbose=less(verbose));
  
    # Get (and create if missing) the chip-effect files (one per array)
    ces <- getChipEffectSet(this, ram=ram, verbose=less(verbose));
    
    # Number of units to load into memory and fit at the same time
    bytesPerChunk <- 50e6;       # 50Mb
    bytesPerUnitAndArray <- 600;  # Just a rough number; good enough?
    bytesPerUnit <- nbrOfArrays * bytesPerUnitAndArray;
    unitsPerChunk <- ram * bytesPerChunk / bytesPerUnit;
    unitsPerChunk <- as.integer(max(unitsPerChunk,1));
  
    idxs <- 1:nbrOfUnits;
    head <- 1:unitsPerChunk;
    nbrOfChunks <- ceiling(nbrOfUnits / unitsPerChunk);
    verbose && cat(verbose, "Number units per chunk: ", unitsPerChunk);
  
  
    # - - - - - - - - - - - - - - - - - - - - - - - - - - - - - - - - - - -
    # Garbage collect
    # - - - - - - - - - - - - - - - - - - - - - - - - - - - - - - - - - - -
    clearCache(cs);
    clearCache(paf);
    clearCache(ces);
    gc <- gc();
    verbose && print(verbose, gc);
  
    # Time the fitting.
    startTime <- processTime();
  
    timers <- list(total=0, read=0, fit=0, writePaf=0, writeCes=0, writeTes=0,gc=0); ###added here

    count <- 1;
    while (length(idxs) > 0) {
      tTotal <- processTime();
  
      verbose && enter(verbose, "Fitting chunk #", count, " of ", nbrOfChunks);
      if (length(idxs) < unitsPerChunk) {
        head <- 1:length(idxs);
      }
      uu <- idxs[head];
      
      verbose && cat(verbose, "Units: ");
      verbose && str(verbose, units[uu]);
  

      # - - - - - - - - - - - - - - - - - - - - - - - - - - - - - - - - - - -
      # Get the CEL intensities by units
      # - - - - - - - - - - - - - - - - - - - - - - - - - - - - - - - - - - -
      tRead <- processTime();
      y <- readUnits(this, units=units[uu], ..., force=forceRead, cache=FALSE, verbose=less(verbose)); 

      yprobes <- getCellIndices(cdf,units=units[uu])
      
      for (i in 1:length(y)) rownames(y[[i]][[1]][[1]]) <- as.vector(unlist(yprobes[[i]]))
      #for (i in 1:length(y)) rownames(y[[i]][[1]][[1]]) <- rownames(GEmatrices[[i]])
      
      samples <- getNames(getDataSet(this))
      for (i in 1:length(y)) colnames(y[[i]][[1]][[1]]) <- samples
      
      timers$read <- timers$read + (processTime() - tRead);
  

      # - - - - - - - - - - - - - - - - - - - - - - - - - - - - - - - - - - -
      # Read G and GE matrices
      # - - - - - - - - - - - - - - - - - - - - - - - - - - - - - - - - - - -
      Gmatrices <- readGmatrixByUnits(this, units=units[uu], ..., force=forceRead, 
                                       cache=FALSE, verbose=less(verbose));
      timers$read <- timers$read + (processTime() - tRead);

      GEmatrices <- readGEmatrixByUnits(this, units=units[uu], ..., force=forceRead, 
                                        cache=FALSE, verbose=less(verbose));
      timers$read <- timers$read + (processTime() - tRead);

      
      # - - - - - - - - - - - - - - - - - - - - - - - - - - - - - - - - - - -
      # Fit the model
      # - - - - - - - - - - - - - - - - - - - - - - - - - - - - - - - - - - -
      verbose && enter(verbose, "Fitting probe-level model");
      tFit <- processTime();

      fit <- base::mapply(unit=y, G=Gmatrices, GE=GEmatrices, genename=names(y),
                                  yprobes=yprobes, FUN=fitUnit, SIMPLIFY=FALSE);
  
      timers$fit <- timers$fit + (processTime() - tFit);
      # Not needed anymore (to minimize memory usage)
      Gmatrices <- NULL
      GEmatrices <- NULL
      y <- NULL;
      yprobes <- NULL
      verbose && exit(verbose);
  
      # Garbage collection
      tGc <- processTime();
      gc <- gc();
      timers$gc <- timers$gc + (processTime() - tGc);
      verbose && print(verbose, gc);

      # - - - - - - - - - - - - - - - - - - - - - - - - - - - - - - - - - - -
      # Store probe intensities = Y matrix
      # - - - - - - - - - - - - - - - - - - - - - - - - - - - - - - - - - - -
      verbose && enter(verbose, "Storing probe intensities");
      tWritePaf <- processTime();
  
      Y<-lapply(fit,function(x){
         if (!is.null(x) && "yInit" %in% names(x[[1]])) {
            Y<-.subset2(x,1)[["yInit"]]; 
            list(list(Y=Y))
  	     }
      }) #so in standard 'readUnits' format...
      filename<-file.path(getPath(this),paste(this$trFileName,",","Y",count+fileIndex,",",min(uu)+nPGenes,"_",max(uu)+nPGenes,".rdata",sep=""))    
      cat("filename Y","\n");
      cat(filename,"\n");
      saveObject(Y,file=filename)
      Y <- NULL    

      timers$writePaf <- timers$writePaf + (processTime() - tWritePaf);
      verbose && exit(verbose);

      # - - - - - - - - - - - - - - - - - - - - - - - - - - - - - - - - - - -
      # Store probe affinities = A vectors
      # - - - - - - - - - - - - - - - - - - - - - - - - - - - - - - - - - - -
      verbose && enter(verbose, "Storing probe-affinity estimates");
      tWritePaf <- processTime();
  
      A<-lapply(fit,function(x){
         if (!is.null(x) && "phi" %in% names(x[[1]])) {
            phi<-.subset2(x,1)[["phi"]]; 
            list(list(A=phi))
  	     }
      })
      filename<-file.path(getPath(this),paste(this$trFileName,",","A",count+fileIndex,",",min(uu)+nPGenes,"_",max(uu)+nPGenes,".rdata",sep=""))    
      cat("filename A","\n");
      cat(filename,"\n");
      saveObject(A,file=filename)
      A <- NULL    

      timers$writePaf <- timers$writePaf + (processTime() - tWritePaf);
      verbose && exit(verbose);
  
      # - - - - - - - - - - - - - - - - - - - - - - - - - - - - - - - - - - -
      # Store isoform effects = T matrices
      # - - - - - - - - - - - - - - - - - - - - - - - - - - - - - - - - - - -
      verbose && enter(verbose, "Storing transcript concentration estimates");
      tWriteTes <- processTime();
      sampleNames<-getNames(cs)

      T<-lapply(fit,function(x){
         if (!is.null(x) && "tr" %in% names(x[[1]])) {
            tr<-.subset2(x,1)[["tr"]]; 
            if (length(dim(tr))==2) {
              colnames(tr)<-sampleNames; 
            }
            if (this$method=="LiWangWong"){
              transcriptnames <- colnames(x[[1]]$Wac)
              if (dim(tr)[1]==length(transcriptnames)) rownames(tr)<-transcriptnames;
            }
            list(list(T=tr))
 	       }
      })
      filename<-file.path(getPath(this),paste(this$trFileName,",","T",count+fileIndex,",",min(uu)+nPGenes,"_",max(uu)+nPGenes,".rdata",sep=""))    
      cat("filename T","\n");
      cat(filename,"\n");
      saveObject(T,file=filename)
      T <- NULL    

      timers$writeTes <- timers$writeTes + (processTime() - tWriteTes);
      verbose && exit(verbose);
  

      # - - - - - - - - - - - - - - - - - - - - - - - - - - - - - - - - - - -
      # Store G (Wap)
      # - - - - - - - - - - - - - - - - - - - - - - - - - - - - - - - - - - -
      verbose && enter(verbose, "Storing transcript structure estimates");
      #tWriteCes <- processTime();
      sampleNames<-getNames(cs)
  
      G<-lapply(fit,function(x){
         if (!is.null(x) && "Wap" %in% names(x[[1]])) {
            Wap<-.subset2(x,1)[["Wap"]]; 
            list(list(G=Wap))
  	     }
      })
      filename<-file.path(getPath(this),paste(this$trFileName,",","G",count+fileIndex,",",min(uu)+nPGenes,"_",max(uu)+nPGenes,".rdata",sep=""))    
      cat("filename G","\n");
      cat(filename,"\n");
      saveObject(G,file=filename)
      G <- NULL    
  
  #    updateUnits(ces, units=units[uu], data=fit, verbose=less(verbose));
  #    timers$writeCes <- timers$writeCes + (processTime() - tWriteCes);
      verbose && exit(verbose);


      # - - - - - - - - - - - - - - - - - - - - - - - - - - - - - - - - - - -
      # Store Gc (Wac)
      # - - - - - - - - - - - - - - - - - - - - - - - - - - - - - - - - - - -
      verbose && enter(verbose, "Storing transcript structure estimates with coherence");
      #tWriteCes <- processTime();
      sampleNames<-getNames(cs)
  
      Gc<-lapply(fit,function(x){
         if (!is.null(x) && "Wac" %in% names(x[[1]])) {
            Wac<-.subset2(x,1)[["Wac"]]; 
            list(list(Gc=Wac))
  	     }
      })
      filename<-file.path(getPath(this),paste(this$trFileName,",","Gc",count+fileIndex,",",min(uu)+nPGenes,"_",max(uu)+nPGenes,".rdata",sep=""))    
      cat("filename Gc","\n");
      cat(filename,"\n");
      saveObject(Gc,file=filename)
  
  #    updateUnits(ces, units=units[uu], data=fit, verbose=less(verbose));
  #    timers$writeCes <- timers$writeCes + (processTime() - tWriteCes);
      verbose && exit(verbose);

      # - - - - - - - - - - - - - - - - - - - - - - - - - - - - - - - - - - -
      # Store geneId (geneNames)
      # - - - - - - - - - - - - - - - - - - - - - - - - - - - - - - - - - - -
      verbose && enter(verbose, "Storing gene Id names");
  
      geneId <- names(Gc)
      
      filename<-file.path(getPath(this),paste(this$trFileName,",","GeneId",count+fileIndex,",",min(uu)+nPGenes,"_",max(uu)+nPGenes,".rdata",sep=""))    
      print("filename GeneId");
      print(filename);
      saveObject(geneId,file=filename)
      Gc <- NULL    
      geneId <- NULL    
  
      verbose && exit(verbose);

      # Not needed anymore
      fit <- NULL; 
  
      # Next chunk
      idxs <- idxs[-head];
      count <- count + 1;
  
      # Garbage collection
      tGc <- processTime();
      gc <- gc();
      verbose && print(verbose, gc);
      timers$gc <- timers$gc + (processTime() - tGc);
  
      timers$total <- timers$total + (processTime() - tTotal);
  
      # - - - - - - - - - - - - - - - - - - - - - - - - - - - - - - - - - - -
      # ETA
      # - - - - - - - - - - - - - - - - - - - - - - - - - - - - - - - - - - -
      if (verbose) {
        # Clarifies itself once in a while (in case running two in parallel).
        verbose && print(verbose, this);
  
        # Fraction left
        fLeft <- length(idxs) / nbrOfUnits;
        # Time this far
        lapTime <- processTime() - startTime;
        t <- Sys.time() - lapTime[3];
        printf(verbose, "Started: %s\n", format(t, "%Y%m%d %H:%M:%S"));
        # Estimated time left
        fDone <- 1-fLeft;
        timeLeft <- fLeft/fDone * lapTime;
        t <- timeLeft[3];
        printf(verbose, "Estimated time left: %.1fmin\n", t/60);
        # Estimate time to arrivale
        eta <- Sys.time() + t;
        printf(verbose, "ETA: %s\n", format(eta, "%Y%m%d %H:%M:%S"));
      }
  
      verbose && exit(verbose);
    } # while(length(idxs) > 0)
  
    totalTime <- processTime() - startTime;
    if (verbose) {
      nunits <- length(units);
      t <- totalTime[3];
      printf(verbose, "Total time for all units across all %d arrays: %.2fs == %.2fmin\n", nbrOfArrays, t, t/60);
      t <- totalTime[3]/nunits;
      printf(verbose, "Total time per unit across all %d arrays: %.2fs/unit\n", nbrOfArrays, t);
      t <- totalTime[3]/nunits/nbrOfArrays;
      printf(verbose, "Total time per unit and array: %.3gms/unit & array\n", 1000*t);
      t <- nbrOfUnits(cdf)*totalTime[3]/nunits/nbrOfArrays;
      printf(verbose, "Total time for one array (%d units): %.2fmin = %.2fh\n", nbrOfUnits(cdf), t/60, t/3600);
      t <- nbrOfUnits(cdf)*totalTime[3]/nunits;
      printf(verbose, "Total time for complete data set: %.2fmin = %.2fh\n", t/60, t/3600);
      # Get distribution of what is spend where
      timers$write <- timers$writePaf + timers$writeCes;
      t <- base::lapply(timers, FUN=function(timer) unname(timer[3]));
      t <- unlist(t);
      t <- 100 * t / t["total"];
      printf(verbose, "Fraction of time spent on different tasks: Fitting: %.1f%%, Reading: %.1f%%, Writing: %.1f%% (of which %.2f%% is for encoding/writing chip-effects), Explicit garbage collection: %.1f%%\n", t["fit"], t["read"], t["write"], 100*t["writeCes"]/t["write"], t["gc"]);
    }
  
    invisible(units);
  }
)
