# Supplementary material for: Improvements to previous algorithms to predict gene structure and isoform concentrations using Affymetrix Exon arrays
Source: BMC Bioinformatics. 2010 Nov 26;11:578. doi: 10.1186/1471-2105-11-578 (PMC3012675; doi:10.1186/1471-2105-11-578)
Supplement: Additional file 5 — R package of SPACE algorithm. Source code. Source code of the R package. [file 1471-2105-11-578-S5.GZ › SPACE/R/getAsteriskTags.IsoformPlm.R]

setMethodS3("getAsteriskTags", "IsoformPlm",
  function(this, collapse=NULL, ...) {

    # Returns 'RMA[,<flavor>]'
    tags <- NextMethod("getAsteriskTags", this, collapse=NULL);
    tags[1] <- "IsoPlm";
    method<-switch(this$method,"SPACE"="Space","LiWangWong"="Lww")
    
    if(method=="Lww"){
     estA<-switch(this$LWWalgorithmA,"euclidean"="euc","median"="med","mixed"="mix")
     estT<-switch(this$LWWalgorithmT,"pseudoinverse"="psinv","LeeKL"="Lkl","LeeFro"="Lf","pseudo2"="ps2","EG"="eg","TLS"="tls")
     tags<-c(tags,paste(method,estA,estT,sep="-"))
    }
    else{
      if(this$estimateNbrOfTranscripts){
        ntr = "est"
      } else if(this$nbrOfTranscripts==0){
        ntr = "cdf"
      } else {
        ntr = as.character(this$nbrOfTranscripts)
      }
      tags<-c(tags,paste(method,"ntr",ntr,sep="-"))
    }

    tags <- paste(tags, collapse=collapse); 
  
    tags;
  }
, protected=TRUE
) 
