# Supplementary material for: Improvements to previous algorithms to predict gene structure and isoform concentrations using Affymetrix Exon arrays
Source: BMC Bioinformatics. 2010 Nov 26;11:578. doi: 10.1186/1471-2105-11-578 (PMC3012675; doi:10.1186/1471-2105-11-578)
Supplement: Additional file 5 — R package of SPACE algorithm. Source code. Source code of the R package. [file 1471-2105-11-578-S5.GZ › SPACE/R/getFitUnitFunction.IsoformPlm.R]

setMethodS3("getFitUnitFunction","IsoformPlm",
  function (this, ...) {

    fitfcn <- getFitUnitGroupFunction(this, ...)

    if (this$probeModel == "pm-mm") {
        fitUnit <- function(unit, G=NULL, GE=NULL, genename=NULL, yprobes=yprobes, ...) {
            lapply(unit, FUN = function(group) {
                y <- .subset2(group, 1)
                y <- y[1, , ] - y[2, , ]
                fitfcn(y=y,G=G,GE=GE,genename=genename,yprobes=yprobes)
            })
        }
    }
    else if (this$probeModel == "min1(pm-mm)") {
        fitUnit <- function(unit, G=NULL, GE=NULL, genename=NULL, yprobes=yprobes, ...) {
            lapply(unit, FUN = function(group) {
                y <- .subset2(group, 1)
                y <- y[1, , ] - y[2, , ]
                y[y < 1] <- 1
                fitfcn(y=y,G=G,GE=GE,genename=genename,yprobes=yprobes)
            })
        }
    }
    else {
        
        fitUnit <- function(unit, G=NULL, GE=NULL, genename=NULL, yprobes=yprobes, ...) {

            lapply(unit, FUN = function(group) {
                if (length(group) > 0) {
                  y <- .subset2(group, 1)
                }
                else {
                  y <- NULL
                }
                fitfcn(y=y,G=G,GE=GE,genename=genename,yprobes=yprobes)

            })
        }
    }
    fitUnit
  }
)
