# Supplementary material for: Improvements to previous algorithms to predict gene structure and isoform concentrations using Affymetrix Exon arrays
Source: BMC Bioinformatics. 2010 Nov 26;11:578. doi: 10.1186/1471-2105-11-578 (PMC3012675; doi:10.1186/1471-2105-11-578)
Supplement: Additional file 5 — R package of SPACE algorithm. Source code. Source code of the R package. [file 1471-2105-11-578-S5.GZ › SPACE/R/getFitUnitGroupFunction.IsoformPlm.R]

setMethodS3("getFitUnitGroupFunction", "IsoformPlm",
  function(this, ..., verbose=TRUE) {
    # - - - - - - - - - - - - - - - - - - - - - - - - - - - - - - - - - - - -
    # Validate arguments
    # - - - - - - - - - - - - - - - - - - - - - - - - - - - - - - - - - - - -
    # Argument 'verbose':
    verbose <- Arguments$getVerbose(verbose);
    if (verbose) {
      pushState(verbose);
      on.exit(popState(verbose));
    }

    # - - - - - - - - - - - - - - - - - - - - - - - - - - - - - - - - - - - - -
    # Thresholds for skipping/using median polish
    # - - - - - - - - - - - - - - - - - - - - - - - - - - - - - - - - - - - - -
  ##  skipThreshold <- getOption(aromaSettings, 
  ##                                 "models/RmaPlm/skipThreshold", c(Inf, Inf));
  
  ##  medianPolishThreshold <- getOption(aromaSettings, 
  ##                         "models/RmaPlm/medianPolishThreshold", c(Inf, Inf));
  
  
    # - - - - - - - - - - - - - - - - - - - - - - - - - - - - - - - - - - - - -
    # isoPredModel
    # - - - - - - - - - - - - - - - - - - - - - - - - - - - - - - - - - - - - -
    isoPredModel <- function(y, G=NULL, GE=NULL, genename=NULL, yprobes=NULL,  ...){
      
      # - - - - - - - - - - - - - - - - - - - - - - - - - - - - - - - - - - - -
      # Assert right dimensions of 'y'.
      # - - - - - - - - - - - - - - - - - - - - - - - - - - - - - - - - - - - -

      cat(genename,"\n")
      hasG <- sum(G)!=0
      
      #yprobes <- getCellIndices(getCdf(this),units=match(genename,getUnitNames(getCdf(this))))
      yprobes <- as.vector(unlist(yprobes))
      nbrOfProbes <- length(yprobes)
      samples <- getNames(getDataSet(this))
      nbrOfArrays <- length(samples)

      theta <- rep(as.numeric(NA), nbrOfArrays); names(theta) <- samples
      sdTheta <- theta; thetaOutliers <- theta
      phi <- rep(as.numeric(NA), nbrOfProbes); names(phi) <- yprobes
      sdPhi <- phi; phiOutliers <- phi
      isoEst <- matrix(rep(as.numeric(NA), nbrOfArrays),nrow=1,dimnames=list("Tr1",samples))
      sdTr <- isoEst; trOutliers <- isoEst

      W <- matrix(rep(as.numeric(NA), nbrOfProbes),ncol=1,dimnames=list(yprobes,"Tr1"))
      H <- isoEst; Ap <- phi; Gp <- W; Wp <- W; Hp <- H
      Aap <- Ap; Gap <- W; Wap <- W; Hap <- H
      Gac <- W; Wac <- W; Hac <- H
     
      
      # If input data are dimensionless, return NAs. /KS 2006-01-30
      dimY <- dim(y);
      if (is.null(dimY)) {
        if (this$method == "LiWangWong"){
          return(list(yInit=y, theta=theta, sdTheta=sdTheta, thetaOutliers=thetaOutliers, 
                     phi=phi, sdPhi=sdPhi, phiOutliers=phiOutliers, 
                     tr=isoEst,sdTr=sdTr,trOutliers=trOutliers,
                     Wap=G, Wac =G))
        } else if (this$method == "SPACE"){
          return(list(yInit=y, theta=theta, sdTheta=sdTheta, thetaOutliers=thetaOutliers, 
                     phi=phi, sdPhi=sdPhi, phiOutliers=phiOutliers, 
                     tr=isoEst,sdTr=sdTr,trOutliers=trOutliers,
                     W=W, H=H, Ap=Ap, Gp=Gp, Wp=Wp, Hp=Hp,
                     Aap=Aap, Gap=Gap, Wap=Wap, Hap=Hap,
                     Gac=Gac, Wac=Wac, Hac=Hac))
        } else {
          stop("Method not specified!!!")
        }
      }
  
      if (length(dimY) != 2) {
        stop("Argument 'y' must have two dimensions: ",paste(dimY, collapse="x"));
      }
      K <- dimY[1];  # Number of probes
      I <- dimY[2];  # Number of arrays
  
      if (K ==1) {
        warning("Ignoring a unit group when fitting probe-level model, because it has only 1 probe: ", paste(dimY, collapse="x"));

        if (this$method == "LiWangWong"){
          return(list(yInit=y, theta=theta, sdTheta=sdTheta, thetaOutliers=thetaOutliers, 
                     phi=phi, sdPhi=sdPhi, phiOutliers=phiOutliers, 
                     tr=isoEst,sdTr=sdTr,trOutliers=trOutliers,
                     Wap=G, Wac =G))
        } else if (this$method == "SPACE"){
          return(list(yInit=y, theta=theta, sdTheta=sdTheta, thetaOutliers=thetaOutliers, 
                     phi=phi, sdPhi=sdPhi, phiOutliers=phiOutliers, 
                     tr=isoEst,sdTr=sdTr,trOutliers=trOutliers,
                     W=W, H=H, Ap=Ap, Gp=Gp, Wp=Wp, Hp=Hp,
                     Aap=Aap, Gap=Gap, Wap=Wap, Hap=Hap,
                     Gac=Gac, Wac=Wac, Hac=Hac))
        } else {
          stop("Method not specified!!!")
        }

      }


      # - - - - - - - - - - - - - - - - - - - - - - - - - - - - - - - - - - - -
      # Transform data
      # - - - - - - - - - - - - - - - - - - - - - - - - - - - - - - - - - - - -
      if(hasG){
  
        # - - - - - - - - - - - - - - - - - - - - - - - - - - - - - - - - - - - -
        # Check G matrix -- must be nprobes x ntranscript matrix
        # - - - - - - - - - - - - - - - - - - - - - - - - - - - - - - - - - - - -
        dimG <- dim(G)
        if (is.null(dimG) ) { 
          #only 1 transcript, for now return NULL -- shouldn't happen because should still be in matrix format
          G <- matrix(G,ncol=1);
          dimG <- dim(G)
        }
    
        if (length(dimG) != 2) {
          stop("Argument 'G' must have two dimensions: ", paste(dimG, collapse="x"));
        }
        
        if( dimG[1]!=K ){
              
          warning("Argument 'G' must have number of rows equal to number of probes ", dimG,"vs",K);
  
          if (this$method == "LiWangWong"){
            return(list(yInit=y, theta=theta, sdTheta=sdTheta, thetaOutliers=thetaOutliers, 
                       phi=phi, sdPhi=sdPhi, phiOutliers=phiOutliers, 
                       tr=isoEst,sdTr=sdTr,trOutliers=trOutliers,
                       Wap=G, Wac =G))
          } else if (this$method != "SPACE"){
            stop("Method not specified!!!")
          }
                                                                                        
        } 
  
        # - - - - - - - - - - - - - - - - - - - - - - - - - - - - - - - - - - - -
        # Remove probes not being fit, indices column, etc.
        # - - - - - - - - - - - - - - - - - - - - - - - - - - - - - - - - - - - -
        allzeros<-which(apply(G,1,function(x){all(x==0)})) #probes to remove from analysis
        G <- data.matrix(G)
        
        #match G matrix indices with the y matrix indices -- just to make sure in same order

        if(length(allzeros)>0) {
          G <- G[-allzeros,,drop=FALSE]
          GE <- GE[-allzeros,,drop=FALSE]
          y <- y[-allzeros,,drop=FALSE]
          dimG <- dim(G)
          dimY <- dim(y)
          K <- dimY[1];  # Number of probes
          I <- dimY[2];  # Number of arrays          
        }
      
      } else {
        
          if (this$method == "LiWangWong"){
            return(list(yInit=y, theta=theta, sdTheta=sdTheta, thetaOutliers=thetaOutliers, 
                       phi=phi, sdPhi=sdPhi, phiOutliers=phiOutliers, 
                       tr=isoEst,sdTr=sdTr,trOutliers=trOutliers,
                       Wap=G, Wac =G))
          } else if (this$method == "SPACE" & this$nbrOfTranscripts==0){
            return(list(yInit=y, theta=theta, sdTheta=sdTheta, thetaOutliers=thetaOutliers, 
                       phi=phi, sdPhi=sdPhi, phiOutliers=phiOutliers, 
                       tr=isoEst,sdTr=sdTr,trOutliers=trOutliers,
                       W=W, H=H, Ap=Ap, Gp=Gp, Wp=Wp, Hp=Hp,
                       Aap=Aap, Gap=Gap, Wap=Wap, Hap=Hap,
                       Gac=Gac, Wac=Wac, Hac=Hac))
          } else if (this$method != "SPACE"){
            stop("Method not specified!!!")
          }        

      }
      
  
      # - - - - - - - - - - - - - - - - - - - - - - - - - - - - - - - - - - - -
      # Remove Outliers
      # - - - - - - - - - - - - - - - - - - - - - - - - - - - - - - - - - - - -
      y <- removeOutliersGeneric(y)
      y[y<230] <- log(1+exp(y[y<230]))  
      
      yInit <- y      


      # - - - - - - - - - - - - - - - - - - - - - - - - - - - - - - - - - - - -
      # Transform data
      # - - - - - - - - - - - - - - - - - - - - - - - - - - - - - - - - - - - -
      Exponent <- 0.7
      medians <- rowMedians(y)
      y <- y/(medians^Exponent)


      # - - - - - - - - - - - - - - - - - - - - - - - - - - - - - - - - - - - -
      # Fit model
      # - - - - - - - - - - - - - - - - - - - - - - - - - - - - - - - - - - - -
      if (this$method=="LiWangWong") {
          fit<-isoPlmFunction(Y=y, G=G, methodA = this$LWWalgorithmA, 
                              methodT = this$LWWalgorithmT, maxIter = this$maxIter,
                              verbose=verbose)
      } else if (this$method=="SPACE") {

          if (this$estimateNbrOfTranscripts){
            if(K>3 & I>3){          
              estNTranscripts <- estimateNTranscripts(y)
              ntranscripts <- estNTranscripts[[1]]
            } else {
              ntranscripts <- 2
              #ntranscripts <- 1
            }
            G <- NULL
          } else if(this$nbrOfTranscripts == 0){
            ntranscripts <- min(dim(G)[2],10)
          } else {
            ntranscripts <- this$nbrOfTranscripts
            G <- NULL
          }

          fit <- nmfbetaFunction(V=y, G=G, GE=GE, alphaW=-0.005, alphaH=0,
                               coeff=1, rdim=ntranscripts, 
                               maxIter = this$maxIter,
                               verbose=verbose, trace=FALSE)

      } else {
          fit <- NULL
      }
  
      if(is.null(fit)) {

        if (this$method == "LiWangWong"){
          return(list(yInit=yInit, theta=theta, sdTheta=sdTheta, thetaOutliers=thetaOutliers, 
                     phi=phi, sdPhi=sdPhi, phiOutliers=phiOutliers, 
                     tr=isoEst,sdTr=sdTr,trOutliers=trOutliers,
                     Wap=G, Wac =G))
        } else if (this$method == "SPACE"){
          return(list(yInit=yInit, theta=theta, sdTheta=sdTheta, thetaOutliers=thetaOutliers, 
                     phi=phi, sdPhi=sdPhi, phiOutliers=phiOutliers, 
                     tr=isoEst,sdTr=sdTr,trOutliers=trOutliers,
                     W=W, H=H, Ap=Ap, Gp=Gp, Wp=Wp, Hp=Hp,
                     Aap=Aap, Gap=Gap, Wap=Wap, Hap=Hap,
                     Gac=Gac, Wac=Wac, Hac=Hac))
        } else if (this$method != "SPACE"){
          stop("Method not specified!!!")
        }        

      }       
        
  
      # - - - - - - - - - - - - - - - - - - - - - - - - - - - - - - - - - - - -
      # Extract parameters -- note: already on intensity scale
      # - - - - - - - - - - - - - - - - - - - - - - - - - - - - - - - - - - - -
      isoEst <- fit$T; #ntr x nsamples
      nT<-nrow(isoEst)
      se <- NULL;
  
      phi<-fit$A
      
      #chip effects
      theta <- colSums(isoEst) #sum across isoforms, one per sample
  
      # - - - - - - - - - - - - - - - - - - - - - - - - - - - - - - - - - - - -
      # A fit function must return: theta, sdTheta, thetaOutliers, 
      # phi, sdPhi, phiOutliers.
      # - - - - - - - - - - - - - - - - - - - - - - - - - - - - - - - - - - - -
      if (is.null(se)) {
        sdTheta <- rep(1, I);
        sdPhi <- rep(1, K);
        sdTr<-rep(1,nT);
      } else {
        sdTheta <- 2^(se[1:I]);
        sdPhi <- 2^(se[(I+1):length(se)]);
        sdTr<-rep(1,nT);
      }
      thetaOutliers <- rep(FALSE, I);
      phiOutliers <- rep(FALSE, K);
      trOutliers<-rep(FALSE, nT);
      # Return data on the intensity scale

      if (this$method=="SPACE"){
        list(yInit=yInit, theta=theta, sdTheta=sdTheta, thetaOutliers=thetaOutliers, 
             phi=phi, sdPhi=sdPhi, phiOutliers=phiOutliers, 
             tr=isoEst,sdTr=sdTr,trOutliers=trOutliers,
             W=fit$W, H=fit$H, Ap=fit$Ap, Gp=fit$Gp, Wp=fit$Wp, Hp=fit$Hp,
             Aap=fit$Aap, Gap=fit$Gap, Wap=fit$Wap, Hap=fit$Hap,
             Gac=fit$Gac, Wac=fit$Wac, Hac=fit$Hac
             );
      } else {
        list(yInit=yInit, theta=theta, sdTheta=sdTheta, thetaOutliers=thetaOutliers, 
             phi=phi, sdPhi=sdPhi, phiOutliers=phiOutliers, 
             tr=isoEst,sdTr=sdTr,trOutliers=trOutliers,
             Wap=G, Wac =G);
      }
    
    } 
    
    attr(isoPredModel, "name") <- "isoPredModel";
    return(isoPredModel)

  }, 
  private=TRUE
) #closes setMethodS3
