# Supplementary material for: Improvements to previous algorithms to predict gene structure and isoform concentrations using Affymetrix Exon arrays
Source: BMC Bioinformatics. 2010 Nov 26;11:578. doi: 10.1186/1471-2105-11-578 (PMC3012675; doi:10.1186/1471-2105-11-578)
Supplement: Additional file 5 — R package of SPACE algorithm. Source code. Source code of the R package. [file 1471-2105-11-578-S5.GZ › SPACE/R/getGeneNames.IsoformPlm.R]

setMethodS3("getGeneNames", "IsoformPlm",
  function(this, ...) {

    geneIdFiles<-list.files(getPath(this))
    geneIdFiles<-geneIdFiles[grep(paste("^",this$trFileName,",GeneId","[0-9]+,[0-9]+_[0-9]+\\.rdata",sep=""),geneIdFiles)]

    geneId <- NULL    

    if(length(geneIdFiles)>0){
    
      #sort geneIdFiles
      ord <- vector(mode="numeric",length=length(geneIdFiles))
      filesNum <- gregexpr(pattern="[0-9]+",geneIdFiles)
      filesNumPos <- vector(mode="integer",length=length(filesNum))
      filesNumLength <- vector(mode="integer",length=length(filesNum))
      for (i in 1:length(filesNum)){
         filesNumPos[i] <- filesNum[[i]][1]
         filesNumLength[i] <- attr(filesNum[[i]],"match.length")[1]
         ord[i] <- as.numeric(substr(geneIdFiles[i],filesNumPos[i],filesNumPos[i]+filesNumLength[i]-1))
      }
      geneIdFiles <- geneIdFiles[order(ord)]

      verbose && enter(verbose, "Reading already done genes...");
    
      geneId <- vector(mode="character",length=0)
      
      for (i in 1:length(geneIdFiles)){    
        
        verbose && print(verbose, geneIdFiles[i])
  
        object <- loadObject(file=geneIdFiles[i],path=getPath(this))

        geneId[length(geneId)+1:length(object)] <- object

        rm(object)
        gc()
        
      }
      
      geneId <- sort(unique(geneId))

      verbose && exit(verbose)
      
    }
    
    return(list(geneId=geneId, fileIndex=length(geneIdFiles)))
    
  }, private=TRUE
)
