# Supplementary material for: Improvements to previous algorithms to predict gene structure and isoform concentrations using Affymetrix Exon arrays
Source: BMC Bioinformatics. 2010 Nov 26;11:578. doi: 10.1186/1471-2105-11-578 (PMC3012675; doi:10.1186/1471-2105-11-578)
Supplement: Additional file 5 — R package of SPACE algorithm. Source code. Source code of the R package. [file 1471-2105-11-578-S5.GZ › SPACE/R/getList.IsoformPlm.R]

setMethodS3("getList", "IsoformPlm",
  function(this, files, ...) {

    ord <- vector(mode="numeric",length=length(files))

    filesNum <- gregexpr(pattern="[0-9]+",files)
    filesNumPos <- vector(mode="integer",length=length(filesNum))
    filesNumLength <- vector(mode="integer",length=length(filesNum))

    for (i in 1:length(filesNum)){

       filesNumPos[i] <- filesNum[[i]][1]
       filesNumLength[i] <- attr(filesNum[[i]],"match.length")[1]

       ord[i] <- as.numeric(substr(files[i],filesNumPos[i],filesNumPos[i]+filesNumLength[i]-1))

    }

    files <- files[order(ord)]

    genes <- character()
    outList <- list()

    geneInd <- 1

    for (i in 1:length(files)){

       print(files[i])
       object <- loadObject(file=files[i],path=getPath(this))

       for (j in 1:length(object)){
          genes[geneInd] <- names(object[j])
          outList[[geneInd]] <- object[[j]][[1]][[1]]
          geneInd <- geneInd + 1
       }
       rm(object)
       gc()
    }

    index <- order(genes)
    genes <- genes[index]
    outList <- outList[index]

    names(outList) <- genes

    return(outList)

  }, private=TRUE
)
