# Supplementary material for: Improvements to previous algorithms to predict gene structure and isoform concentrations using Affymetrix Exon arrays
Source: BMC Bioinformatics. 2010 Nov 26;11:578. doi: 10.1186/1471-2105-11-578 (PMC3012675; doi:10.1186/1471-2105-11-578)
Supplement: Additional file 5 — R package of SPACE algorithm. Source code. Source code of the R package. [file 1471-2105-11-578-S5.GZ › SPACE/R/getTranscriptConcentrationList.IsoformPlm.R]

setMethodS3("getTranscriptConcentrationList", "IsoformPlm",
  function(this, ...) {

    Tfiles <- list.files(path=getPath(this), pattern=paste("^",this$trFileName,",T","[0-9]+,[0-9]+_[0-9]+\\.rdata",sep=""))
    if (length(Tfiles)==0) stop("fit not done!!!")
    
    TList <- getList(this, Tfiles)

    return(TList)

  }
)
