# Supplementary material for: Improvements to previous algorithms to predict gene structure and isoform concentrations using Affymetrix Exon arrays
Source: BMC Bioinformatics. 2010 Nov 26;11:578. doi: 10.1186/1471-2105-11-578 (PMC3012675; doi:10.1186/1471-2105-11-578)
Supplement: Additional file 5 — R package of SPACE algorithm. Source code. Source code of the R package. [file 1471-2105-11-578-S5.GZ › SPACE/R/getTranscriptConcentrationList.R]

getTranscriptConcentrationList <-
function(...) UseMethod("getTranscriptConcentrationList")
