# Supplementary material for: Improvements to previous algorithms to predict gene structure and isoform concentrations using Affymetrix Exon arrays
Source: BMC Bioinformatics. 2010 Nov 26;11:578. doi: 10.1186/1471-2105-11-578 (PMC3012675; doi:10.1186/1471-2105-11-578)
Supplement: Additional file 5 — R package of SPACE algorithm. Source code. Source code of the R package. [file 1471-2105-11-578-S5.GZ › SPACE/R/getTranscriptConcentrationMatrix.IsoformPlm.R]

setMethodS3("getTranscriptConcentrationMatrix", "IsoformPlm",
  function(this, ...) {
  
    TList <- getTranscriptConcentrationList(this)

    nbrOfRows <- 0
    nbrOfColums <- dim(TList[[1]])[2]
    for (i in 1:length(TList)){
      #if (is.null(TList[[i]])){
      #  browser()
      #  next
      #}
      if (dim(TList[[i]])[2]!=nbrOfColums)
        stop(sprintf("Differente number of colums in gene %s",names(TList[i])))
      nbrOfRows <- nbrOfRows + dim(TList[[i]])[1]
    }

    Tmatrix <- matrix(0,nrow=nbrOfRows,ncol=nbrOfColums)
    Tnames <- vector(mode="character",length=nbrOfRows)
    colnames(Tmatrix) <- colnames(TList[[1]])
    lastRowIndex <- 0
    for (i in 1:length(TList)){
      firstRowIndex <- lastRowIndex + 1
      lastRowIndex <- firstRowIndex + dim(TList[[i]])[1] - 1
      Tmatrix[firstRowIndex:lastRowIndex,] <- TList[[i]]

      genename <- names(TList[i])
      genename <- strsplit(genename,"_")
      genename <- genename[[1]][1]
      #genename <- substr(genename,start=1,stop=nchar(genename)-3)
      nbrOfRows <- lastRowIndex-firstRowIndex+1
      genenameTranscripts <- paste(genename,"_T",as.character(1:nbrOfRows),"_",as.character(nbrOfRows),sep="")

      if (this$method=="SPACE"){
        Tnames[firstRowIndex:lastRowIndex] <- genenameTranscripts
      } else if(this$method=="LiWangWong" & (rownames(TList[[i]])[1]=="" | rownames(TList[[i]])[1]=="Tr1")){
        Tnames[firstRowIndex:lastRowIndex] <- genename
      } else {
        Tnames[firstRowIndex:lastRowIndex] <- gsub(rownames(TList[[i]]),pattern="_at",replacement="",fixed=TRUE)
      } 
      
    }
    
    rownames(Tmatrix) <- Tnames
    
    return(Tmatrix)

  }
)
