# Supplementary material for: Improvements to previous algorithms to predict gene structure and isoform concentrations using Affymetrix Exon arrays
Source: BMC Bioinformatics. 2010 Nov 26;11:578. doi: 10.1186/1471-2105-11-578 (PMC3012675; doi:10.1186/1471-2105-11-578)
Supplement: Additional file 5 — R package of SPACE algorithm. Source code. Source code of the R package. [file 1471-2105-11-578-S5.GZ › SPACE/R/getTranscriptStructureList.IsoformPlm.R]

setMethodS3("getTranscriptStructureList", "IsoformPlm",
  function(this, Gmatrix="G", ...) {

    if (!(Gmatrix=="G" | Gmatrix=="Gc"))
      stop("use Gmatrix parameter equal to 'G' for initial structure estimation or 'Gc' for structure corrected by coherence")
    
    Gfiles <- list.files(path=getPath(this), pattern=paste("^",this$trFileName,",",Gmatrix,"[0-9]+,[0-9]+_[0-9]+\\.rdata",sep=""))
    if (length(Gfiles)==0) stop("fit not done!!!")

    GList <- getList(this, Gfiles)

    return(GList)


  }
)
