# Supplementary material for: Improvements to previous algorithms to predict gene structure and isoform concentrations using Affymetrix Exon arrays
Source: BMC Bioinformatics. 2010 Nov 26;11:578. doi: 10.1186/1471-2105-11-578 (PMC3012675; doi:10.1186/1471-2105-11-578)
Supplement: Additional file 5 — R package of SPACE algorithm. Source code. Source code of the R package. [file 1471-2105-11-578-S5.GZ › SPACE/R/IsoformPlm.R]

#Contains: object definition
library('aroma.affymetrix')
library('MASS')
library('matrixStats')
library('graph')
library('combinat')
setConstructorS3("IsoformPlm",
  function(...,method="SPACE",
               nbrOfTranscripts="estimate",
               cdfT=NULL,
               cdfE=NULL,
               LWWalgorithmA="euclidean",
               LWWalgorithmT="pseudoinverse",
               maxIter=NULL,
               fileName="TEST"){

    if (method != "LiWangWong" & method != "SPACE"){
      stop("method parameter must be specified!!! (use method='SPACE' or method='LiWangWong')",call.=FALSE)
    }

    if (nbrOfTranscripts=="estimate"){
      estimateNbrOfTranscripts <- TRUE
    }else if(nbrOfTranscripts=="cdf"){
      estimateNbrOfTranscripts <- FALSE
      nbrOfTranscripts <- 0
    }else if(is.numeric(nbrOfTranscripts)){
      estimateNbrOfTranscripts <- FALSE
      nbrOfTranscripts <- as.integer(nbrOfTranscripts)
      if(nbrOfTranscripts<1 | nbrOfTranscripts>8){
        stop("nbrOfTranscript must be an integer number between 1 and 8",call.=FALSE)
      }
    }else{
      stop("use nbrOfTranscripts equal to 'estimate','cdf' or a integer between 1 and 8",call.=FALSE)
    }
    
    if (!is.null(cdfT)){
      cdfT <- AffymetrixCdfFile$byChipType(cdfT)
    }
        
    if (!is.null(cdfE)){
      cdfE <- AffymetrixCdfFile$byChipType(cdfE)
    }
    
    if (is.null(maxIter)){
      maxIter = switch(method, "LiWangWong"=1000, "SPACE"=3000)
    }

    if(is.null(fileName)) stop("fileName parameter must be specify")

    extend(ExonRmaPlm(...,mergeGroups=TRUE), "IsoformPlm",
        Gmatrix=NULL, 
        GEmatrix=NULL,
        method=method,
        estimateNbrOfTranscripts=estimateNbrOfTranscripts,
        nbrOfTranscripts=nbrOfTranscripts,
        cdfT=cdfT, cdfE=cdfE,
        LWWalgorithmA=LWWalgorithmA, LWWalgorithmT=LWWalgorithmT,
        maxIter=maxIter, trFileName=fileName
    )    

  }
)
