# Supplementary material for: Improvements to previous algorithms to predict gene structure and isoform concentrations using Affymetrix Exon arrays
Source: BMC Bioinformatics. 2010 Nov 26;11:578. doi: 10.1186/1471-2105-11-578 (PMC3012675; doi:10.1186/1471-2105-11-578)
Supplement: Additional file 5 — R package of SPACE algorithm. Source code. Source code of the R package. [file 1471-2105-11-578-S5.GZ › SPACE/R/isoPlmFunction.R]

isoPlmFunction <- function(Y, G, methodA = c("euclidean","median","mixed"), 
                    methodT = c("pseudoinverse","LeeKL","LeeFro","pseudo2","EG","TLS"),
                    maxIter = 1000,eta=0.01,verbose=FALSE){

  methodA<-match.arg(methodA)
  methodT<-match.arg(methodT)

  Y[Y<0] = 1e-9;
  nSamples <- ncol(Y);
  nProbes <- nrow(Y);
  nTranscripts <- ncol(G);
  
  #Check identifiability
  Identifiable <- is.null(attributes(G)$StrongComps)
  if (!Identifiable) {
    #cat("Non identifiable: assuming similar affinities among groups\n")
    Groups <- vector("list", length(attr(G,"StrongComps")))
    for (n in 1:length(attr(G,"StrongComps"))) {
      Groups[[n]] <- match(attr(G,"StrongComps")[[n]],dimnames(G)[[1]])
    }
  }

  if(nrow(G)!=nProbes){
     verbose && cat(verbose, "Warning: G is of dimension",paste(dim(G),collapse="x"),"but should be of dimension",paste(dim(Y),collapse="x"))
     return(NULL)
  }
  if("fullRank"%in% names(attributes(G))){ #avoid the need to check it every time -- speed up
    if(!attr(G,"fullRank")) return(NULL)
  }

    
  T <- matrix(runif(nSamples * nTranscripts), nTranscripts, nSamples);
  iter <- 1;
  Told <- T;

  if (methodT == "pseudoinverse") {
    ginvG <- ginv2(G);
  }

  # loop until convergence
  while (iter < maxIter) {
    # Affinity matrix estimation
      if ("median" == methodA) {
        # Norm-1. 
        # Computing the median is extremely slow in R. Discouraged.
        A <- apply(Y/(G%*%T), 1,median);
      }
      if ("euclidean" == methodA) {
        # Norm-2
        A <- rowSums((G%*%T) * Y)/rowSums((G%*%T+1e-6)^2);
      }
      if ( "mixed" == methodA) {
        # Median over the matrix for norm-2
        # Computing the median is extremely slow in R. Discouraged.
        A <- apply(((G%*%T) * Y)/(G%*%T)^2, 1, median);
      }
      #   Push the median of all the affinities is in each of the components 
      #   to be similar.
      
      if(!Identifiable) {
#        TotalMedian <- median(A);
        TotalMedian <- median(A);
        for (n in 1:length(Groups)) {
#          A[Groups[[n]]] <- A[Groups[[n]]] * ((1-eta) + eta * TotalMedian / median(A[Groups[[n]]]));
          A[Groups[[n]]] <- A[Groups[[n]]] * ((1-eta) + eta * TotalMedian / median(A[Groups[[n]]]));
        }
      }
      
      sumA <- sum(A);
      A <- A / sumA;
      T <- T * sumA;
    # Transcript concentration estimation
    if (methodT == "LeeKL") {
      # Lee Seung method for KL divergence.
#      AG <- diag(A) %*% G;
      AG <- A * G;
      AGT <- AG %*% T;
      #T <- T *( (t(AG) %*% (Y/AGT)) / ( t(AG)%*%(AGT^0) + 1e-9 ));
      T <- T *( (t(AG) %*% (Y/AGT)) / ( matrix(colSums(AG), nTranscripts, nSamples) + 1e-9));
    }
    if (methodT == "LeeFro") {
      # Lee Seung method for Frobenius distance.
#      AG <- diag(A) %*% G;
      AG <- A * G;
      AGT <- AG %*% T;
      T <- T *( (t(AG) %*% (Y)) / ( (t(AG) %*% AG) %*% T + 1e-9));
    }
    if (methodT == "pseudoinverse") {
      # Projected pseudoinverse method
      # Note: This method provides fast convergence but it gets easily stuck at local minima
#      AG <- diag(A) %*% G;
      AG <- A * G;
#      T <- qr.solve(AG,Y)

      if (sum(is.na(AG))>0) {
        print("NA in AG.");
        return(NULL);
      }
      T <- ginv2(AG) %*% Y;
      #T <- ginvG %*% ((1/A) * Y);
#      T <- miqr.solve(AG, Y)
      T[T<0] <- 0;
    }

    if (methodT == "pseudo2") {
      # Projected pseudoinverse method with different weighting
#      T <- qr.solve(diag(sqrt(A)) %*% G,diag(1/sqrt(A)) %*% Y)
#      T <- qr.solve((sqrt(A)) * G,(1/sqrt(A)) * Y)
      T <- miqr.solve((sqrt(A)) * G,(1/sqrt(A)) * Y)
      T[T<0] <- 0;
    }

    if (methodT == "EG") {
      # Exponential gradient method
#      AG <- diag(A) %*% G;
      AG <- A * G;
      AGT <- AG %*% T;
      omegaA <- 1.2;
      etaA <- omegaA / colSums(AG);
#      T <- T *( exp( diag(etaA) %*% t(AG) %*% log(Y/(AGT+1e-9))));
      T <- T *( exp( (etaA * t(AG)) %*% log(Y/(AGT+1e-9))));
    }
    if (methodT == "TLS") {
      # Total least square method
#      A1Y <- diag(1/A) %*% Y;
      A1Y <- (1/A) * Y;
      Gmean <- mean(G);
      Factor <- mean(A1Y);
      K <- Gmean / Factor;
      A1Y <- A1Y * K;
      GA1Y <- cbind(G, A1Y);

      X <- svd(GA1Y);
      V12 <- X[[3]][1:nTranscripts,(1+nTranscripts):(nTranscripts+nSamples)];
      V22 <- X[[3]][(1+nTranscripts):(nTranscripts+nSamples),(1+nTranscripts):(nTranscripts+nSamples)];
#      T <- qr.solve(-t(V22),t(V12));
      T <- miqr.solve(-t(V22),t(V12));
      T <- t(T);
      T <- T / K
      T[T<0] <- 0;
    }

    #Check convergence
    if (iter/100 == round(iter/100)){
      deltaT <- Told - T;
            
      # Relative error
      if ((sum(abs(deltaT))/sum(T) < 1e-4)) {
          break;
      }
      Told <- T;
      }
    iter <- iter +1;
      
    }
    #if (iter == maxIter)
    #  print("EstimateAT: Max #iterations achieved");
    return(list(A=A, T=T, iter=iter));
}
