# Supplementary material for: Improvements to previous algorithms to predict gene structure and isoform concentrations using Affymetrix Exon arrays
Source: BMC Bioinformatics. 2010 Nov 26;11:578. doi: 10.1186/1471-2105-11-578 (PMC3012675; doi:10.1186/1471-2105-11-578)
Supplement: Additional file 5 — R package of SPACE algorithm. Source code. Source code of the R package. [file 1471-2105-11-578-S5.GZ › SPACE/R/kompass.R]

kompass <-
function(V,W,H,coeff){

  if (coeff == 2){
      # Frobenius norm
      objective <- 0.5*sum((V-(W%*%H))^2);
  }
  else{
    if (coeff == 1){
      # Kullback-Leibler divergence
      objective <- sum(V*log(V/(W%*%H)) - V + (W%*%H));
    }
    else {
      if (coeff == 0){
      # Itakura-Saito distance
      objective <- sum( V/(W%*%H) - log(V/(W%*%H)) - 1 );
      }
      else{
      # Kompass generalized divergence
        objective <- sum( V* ( V^(coeff-1) - (W%*%H)^(coeff-1) )/(coeff*(coeff-1)) + (W%*%H)^(coeff-1)*((W%*%H) - V)/coeff);
      }
    }
  }
  return(objective);
}
