# Supplementary material for: Improvements to previous algorithms to predict gene structure and isoform concentrations using Affymetrix Exon arrays
Source: BMC Bioinformatics. 2010 Nov 26;11:578. doi: 10.1186/1471-2105-11-578 (PMC3012675; doi:10.1186/1471-2105-11-578)
Supplement: Additional file 5 — R package of SPACE algorithm. Source code. Source code of the R package. [file 1471-2105-11-578-S5.GZ › SPACE/R/miqr.solve.R]

miqr.solve <-
function(a,b){
  x <- tryCatch(qr.solve(a,b),error = function(e) e,finally="")
  if(is.matrix(x)==FALSE){
    x <- ginv2(a)%*%b;
  }
  return(x)
}
