# Supplementary material for: Improvements to previous algorithms to predict gene structure and isoform concentrations using Affymetrix Exon arrays
Source: BMC Bioinformatics. 2010 Nov 26;11:578. doi: 10.1186/1471-2105-11-578 (PMC3012675; doi:10.1186/1471-2105-11-578)
Supplement: Additional file 5 — R package of SPACE algorithm. Source code. Source code of the R package. [file 1471-2105-11-578-S5.GZ › SPACE/R/nmfbeta.R]

nmfbeta <-
function (V, alphaW, alphaH, coeff, rdim, maxIter=3000, trace=FALSE) {
  
  # Check that all data is non-negative
  if (min(V) < 0){ 
    print('Negative values!');
    V[V<0] <- 1e-3;
  }

  # Dimensions
  vdim <- dim(V)[1];
  samples <- dim(V)[2];
  
  # Initial matrices
  W <- matrix(100*abs(rnorm(vdim*rdim))+1e-4,vdim,rdim);
  H <- matrix(100*abs(rnorm(rdim*samples))+1e-4,rdim,samples);
  
  if (trace) {
    # Initial objective
    objhistory <- matrix(0,maxIter+1,1);
    objhistory[1] <- kompass(V,W,H,coeff);
  }

  # Iterate
  dim <- c();
  onesA <- matrix(1, nrow=1, ncol=samples);
  onesB <- matrix(1, nrow=vdim, ncol=1);

  for (ii in 1:maxIter) {
    # Compute new W and H (Kompass generalized divergence)
    tH <- t(H);
    
    R <- W %*% H;
    W <- (W*( ((V/(R+1e-9)^(2-coeff))%*%tH)  / ((R^(coeff-1)%*%tH) + 1e-9 )))^(1+alphaW);
    tW <- t(W);
    R <- W %*% H;
    H <- (H*((tW%*%(V/R^(2-coeff))) / (tW%*%R^(coeff-1) + 1e-9)))^(1+alphaH);

    # Renormalize rows of H to have constant energy
    norms <- colSums(t(H)^2);
    #norms <- colMedians(W)
    norms <- sqrt(norms);
    dim(norms) <- c(length(norms),1);
    #H <- H*norms
    H <- H/(norms %*% onesA);
    #W <- W/norms
    W <- W*(onesB %*% t(norms));

    if (trace) {
      # New objective
      objhistory[ii+1] <- kompass(V,W,H,coeff);
    
    }         
  }

  return(list(W=W,H=H,iter=ii));
}
