# Supplementary material for: Improvements to previous algorithms to predict gene structure and isoform concentrations using Affymetrix Exon arrays
Source: BMC Bioinformatics. 2010 Nov 26;11:578. doi: 10.1186/1471-2105-11-578 (PMC3012675; doi:10.1186/1471-2105-11-578)
Supplement: Additional file 5 — R package of SPACE algorithm. Source code. Source code of the R package. [file 1471-2105-11-578-S5.GZ › SPACE/R/nmfbetaFunction.R]

nmfbetaFunction <- function(V, G, GE, alphaW=-0.005, alphaH=0, coeff=1, 
                            rdim, maxIter=3000, verbose=verbose, trace=FALSE){

  WH <- nmfbeta(V, alphaW, alphaH, coeff, rdim, maxIter, trace)
  W <- WH$W
  H <- WH$H
  iter <- WH$iter
  
  tnames <- vector(rdim,mode="character")
  for (i in 1:rdim) tnames[i] <- sprintf("Tr%d",i)
  colnames(W) <- tnames
  rownames(H) <- tnames

  Ap <- apply(W,1,max);
  Wp <- diag(1/Ap,nrow=length(Ap)) %*% W
  rownames(Wp) <- rownames(W)
  #Hr <- ( H / matrix(rep(apply(H,2,sum),each=dim(H)[1]),nrow=dim(H)[1]) )*100

  #Reorder transcripts as G matrix
  if (is.null(G)){
    G <- Wp
  }
  sortG <- resortTranscripts(G,Wp)
  Gp <- sortG$G
  Wp <- sortG$Gnmf
  Hp <- H[sortG$ordenGnmf,,drop=FALSE]

  #T <- Hp
    
  ############################################
  # with adapt
  ############################################
  if (dim(W)[2]>1){
    WDa <- AdaptWH(W); #Adapt the columns of W
  }else{
    WDa <- list(Wa=W,Diag=1);
  }
  
  Wa <- WDa$Wa
  colnames(Wa) <- tnames  
  Ha <- diag(1/WDa$Diag,nrow=length(WDa$Diag)) %*% H
  rownames(Ha) <- tnames  

  Aap <- apply(Wa,1,max)
  Wap <- diag(1/Aap,nrow=length(Aap)) %*% Wa
  rownames(Wap) <- rownames(Wa)  
 
  #Reorder transcripts as G matrix
  sortGa <- resortTranscripts(G,Wap)
  Gap <- sortGa$G
  Wap <- sortGa$Gnmf
  Hap <- Ha[sortGa$ordenGnmf,,drop=FALSE]


  ############################################
  # with adapt and coherence
  ############################################
  Wac <- RefineGmatrix(Wap,GE)
  rownames(Wac) <- rownames(GE)  
  sortGac <- resortTranscripts(G,Wac)
  Gac <- sortGac$G
  Wac <- sortGac$Gnmf
  Hac <- Hap[sortGac$ordenGnmf,,drop=FALSE]
  
  A = Aap
  T <- Hap

  return(list(A=A, T=T, iter=iter, W=W, H=H, 
              Ap=Ap, Gp=Gp, Wp=Wp, Hp=Hp,
              Aap=Aap, Gap=Gap, Wap=Wap, Hap=Hap,
              Gac=Gac, Wac=Wac, Hac=Hac
              ));
}
