# Supplementary material for: Improvements to previous algorithms to predict gene structure and isoform concentrations using Affymetrix Exon arrays
Source: BMC Bioinformatics. 2010 Nov 26;11:578. doi: 10.1186/1471-2105-11-578 (PMC3012675; doi:10.1186/1471-2105-11-578)
Supplement: Additional file 5 — R package of SPACE algorithm. Source code. Source code of the R package. [file 1471-2105-11-578-S5.GZ › SPACE/R/nvar.R]

nvar <-
function(m,n){

  if(n==1){
    nv <- m;
  }else{
    nv <- m;
    for (i in 2:n){
      nv <- nv * (m-i+1);
    }
  }

  if( m<1 | n<1 ){ nv <- 0 }
  
  return(nv);
    
}
