# Supplementary material for: Improvements to previous algorithms to predict gene structure and isoform concentrations using Affymetrix Exon arrays
Source: BMC Bioinformatics. 2010 Nov 26;11:578. doi: 10.1186/1471-2105-11-578 (PMC3012675; doi:10.1186/1471-2105-11-578)
Supplement: Additional file 5 — R package of SPACE algorithm. Source code. Source code of the R package. [file 1471-2105-11-578-S5.GZ › SPACE/R/readGmatrixByUnits.IsoformPlm.R]

setMethodS3("readGmatrixByUnits","IsoformPlm",
  function(this, units, ..., force=force, cache=FALSE, verbose=less(verbose)){

    if (is.null(this$Gmatrix)) {
      # - - - - - - - - - - - - - - - - - - - - - - - - - - - - - - - - - - -
      # Load Glist and GElist variables or estimate them first time
      # - - - - - - - - - - - - - - - - - - - - - - - - - - - - - - - - - - -
      cdfGeneFile <- strsplit(getCdf(this)$Filename,".cdf")
      cdfGeneFile <- cdfGeneFile[[1]][1]
      
      if (is.na(match(sprintf("%s,Gs.Rdata", cdfGeneFile),dir(pattern=".Rdata")))){
        if (is.null(this$cdfT)){
          stop("cdfT parameter must be specified in the constructor of IsoformPlm class!!! (use cdfT='<name of the cdf file for transcripts>')",call.=FALSE)
        }else if (is.null(this$cdfE)){
           stop("cdfE parameter must be specified in the constructor of IsoformPlm class!!! (use cdfE='<name of the cdf file for exons>')",call.=FALSE)
        }else{
          createGlists(getCdf(this),this$cdfT,this$cdfE)
          load(sprintf("%s,Gs.Rdata",cdfGeneFile))
        }
      }else{
        cat("Loading G and GE matrices...\n")      
        load(sprintf("%s,Gs.Rdata",cdfGeneFile))
        cat("Loading G and GE matrices...done\n")              
      }
      
      this$Gmatrix=Glist 
      this$GEmatrix=GElist
    
    }

    return(this$Gmatrix[units])
  }, protected=TRUE
)
