# Supplementary material for: Improvements to previous algorithms to predict gene structure and isoform concentrations using Affymetrix Exon arrays
Source: BMC Bioinformatics. 2010 Nov 26;11:578. doi: 10.1186/1471-2105-11-578 (PMC3012675; doi:10.1186/1471-2105-11-578)
Supplement: Additional file 5 — R package of SPACE algorithm. Source code. Source code of the R package. [file 1471-2105-11-578-S5.GZ › SPACE/R/RefineGmatrix.R]

############################################################################
# Method: RefineGmatrix
#
# Title: "Refines the G matrix estimation using information on probe locatios
#
# Arguments:
#   Input:  GE matrix: Matrix that shows which genes hybridizes against each exon
#           Anmf: Affinities. It is used to improve performance since
#                    probes with large affinities are more reliable.
#           Gnmf: Initial estimate of the G matrix.
# Value:
#           Corrected G matrix
############################################################################

RefineGmatrix <- function (Gnmf,GE,Anmf = as.vector(matrix(1,ncol= (dim(GE)[1])))) {

  if(!is.null(dim(GE)) & dim(Gnmf)[1]==dim(as.matrix(GE))[1]){
  
    GEshort <- unique(GE);
    ExonGroups <- matrix(0,nrow=dim(GE)[1],ncol=dim(GEshort)[1]);
    for (n in 1:dim(GEshort)[1]) {
             ExonGroups[,n] <- apply(t(GE) == GEshort[n,],2,all)
    }
    # Exongroups is a matrix with as many columns as probes with 
    # different hybridization pattern against the exons.
    
    #Gcorr <- (ExonGroups %*% t(ExonGroups) %*% Gnmf) /
    #         (ExonGroups %*% t(ExonGroups) %*% matrix(1,dim(Gnmf)[1], dim(Gnmf)[2]));
    Gref <- (ExonGroups %*% t(ExonGroups) %*% diag(Anmf) %*%Gnmf) /
             (ExonGroups %*% t(ExonGroups) %*% diag(Anmf) %*% matrix(1,dim(Gnmf)[1], dim(Gnmf)[2]));
    Gref <- Gref / rowMaxs(Gref)
  
  } else {
    warning("No valid reference for coherence correction!")
    Gref <- Gnmf
  }
  
  return(Gref)
}
