# Supplementary material for: Improvements to previous algorithms to predict gene structure and isoform concentrations using Affymetrix Exon arrays
Source: BMC Bioinformatics. 2010 Nov 26;11:578. doi: 10.1186/1471-2105-11-578 (PMC3012675; doi:10.1186/1471-2105-11-578)
Supplement: Additional file 5 — R package of SPACE algorithm. Source code. Source code of the R package. [file 1471-2105-11-578-S5.GZ › SPACE/R/removeOutliersGeneric.R]

removeOutliersGeneric <- function(Y, tau=6, algorithm="median", permutations=250, ...) {
require('aroma.affymetrix')
if (algorithm=="median"){
  #Median Polish
  mp <- medianPolish(log2(Y))
  
  # Identify outliers and substitute them by sensible values
  Sigma <- mad(mp$residuals)
  mp$residuals[abs(mp$residuals)> tau*Sigma] <- 0
  
  #Reconstruct the initial matrix with no outliers
  YRM <- 2^(mp$overall+outer(mp$row,mp$col,"+")+mp$residuals);
} else if (algorithm=="BCV"){

  #%     ---------
  #%     | P | Q |
  #% Y = |---|---|
  #%     | R | S |
  #%     ---------
  
  L <- permutations;
  RowGroups <- 2;
  ColumnGroups <- 2;
  X <- Y
  m <- dim(X)[1];
  n <- dim(X)[2];
  
  XEst <- matrix(0,m,n);
  XEstimates <- matrix(0,L,m*n);
  
  for (l in 1:L) {
      RowPerm <- sample(m);
      ColPerm <- sample(n);
      RowSel <- matrix(FALSE,1,m); RowSel[RowPerm[1:round(m/RowGroups)]] <- TRUE;
      ColSel <- matrix(FALSE,1,n); ColSel[ColPerm[1:floor(n/RowGroups)]] <- TRUE;
  
      Px <- matrix(X[RowSel, ColSel],nrow=sum(RowSel));
      Psvd <- svd(Px);                                                 
      Up <- Psvd$u; Sp <- Psvd$d; Vp <- Psvd$v;
      #Px = Up%*%diag(Sp)%*%t(Vp) 
  
      Qx <- matrix(X[RowSel, !ColSel],nrow=sum(RowSel));
      Qsvd <- svd(Qx);
      Uq <- Qsvd$u; Sq <- Qsvd$d; Vq <- Qsvd$v; 
  
      Rx <- matrix(X[!RowSel, ColSel],nrow=sum(!RowSel));
      Rsvd <- svd(Rx);
      Ur <- Rsvd$u; Sr <- Rsvd$d; Vr <- Rsvd$v; 
  
      Sx <- matrix(X[!RowSel, !ColSel],nrow=sum(!RowSel));
      Ssvd <- svd(Sx);
      Us <- Ssvd$u; Ss <- Ssvd$d; Vs <- Ssvd$v;
      
      k <- min(dim(Sx));
      Us1 <- matrix(Us[,1:k],ncol=k); Vs1 <- matrix(Vs[,1:k],ncol=k); Ssdiag <- Ss[1:k];
      XEst[RowSel, ColSel] <- (Qx %*% Vs1) %*% diag((1/Ssdiag),nrow=length(Ssdiag)) %*% (t(Us1) %*% Rx);
  
      k <- min(dim(Rx));
      Ur1 <- matrix(Ur[,1:k],ncol=k); Vr1 <- matrix(Vr[,1:k],ncol=k); Srdiag <- Sr[1:k];
      XEst[RowSel, !ColSel] <- (Px %*% Vr1) %*% diag((1./Srdiag),nrow=length(Srdiag)) %*% (t(Ur1) %*% Sx);
  
      k <- min(dim(Qx));
      Uq1 <- matrix(Uq[,1:k],ncol=k); Vq1 <- matrix(Vq[,1:k],ncol=k); Sqdiag <- Sq[1:k];
      XEst[!RowSel, ColSel] <- (Sx %*% Vq1) %*% diag((1./Sqdiag),nrow=length(Sqdiag)) %*% (t(Uq1) %*% Px);
  
      k <- min(dim(Px));
      Up1 <- matrix(Up[,1:k],ncol=k); Vp1 <- matrix(Vp[,1:k],ncol=k); Spdiag <- Sp[1:k];
      XEst[!RowSel, !ColSel] <- (Rx %*% Vp1) %*% diag((1./Spdiag),nrow=length(Spdiag)) %*% (t(Up1) %*% Qx);
          
      XEstimates[l,] <- as.vector(XEst);
  }
  
  # Compute the error (measured in mad's) of each element
  MADS <- apply(XEstimates,2,mad);
  Medians <- apply(XEstimates,2,median)
  Errors <- (as.vector(X) - Medians) / MADS;
  
  # If the error it is larger than a threshold, change its value by the estimates
  Outliers <- which(Errors > tau);
  X[Outliers] <- Medians[Outliers];
  YRM <- X
 
} else {
  stop("Unknown algorithm in removeOutliersGeneric function!!!")
  return(NULL)
}

return(YRM)
}
