# Supplementary material for: Improvements to previous algorithms to predict gene structure and isoform concentrations using Affymetrix Exon arrays
Source: BMC Bioinformatics. 2010 Nov 26;11:578. doi: 10.1186/1471-2105-11-578 (PMC3012675; doi:10.1186/1471-2105-11-578)
Supplement: Additional file 5 — R package of SPACE algorithm. Source code. Source code of the R package. [file 1471-2105-11-578-S5.GZ › SPACE/R/resortTranscripts.R]

resortTranscripts <-
function (G,Gnmf) {

  require(combinat)
  
  itermax <- 10000;

  ntG <- dim(G)[2];
  ntGnmf <- dim(Gnmf)[2];
  ntmax <- max(ntG,ntGnmf);
  ntmin <- min(ntG,ntGnmf);
  

  if (nvar(ntmax,ntmin)<=itermax & nrow(G)==nrow(Gnmf)){
  
    if (ntGnmf <= ntG){

      m <- ntG;
      n <- ntGnmf;
      v <- variations(m,n);
      
      s <- seq(nrow(v));
      
      for (i in 1:nrow(v)){
        error = Gnmf - G[,v[i,],drop=FALSE];
        s[i] <-  sum(error^2);
      }
      orden <- v[which.min(s),];
      ordenG <- 1:dim(G)[2];
      ordenG <- c(intersect(orden,ordenG),setdiff(ordenG,orden))
      G <- G[,ordenG,drop=FALSE];
      ordenGnmf <- 1:dim(Gnmf)[2];
      Gnmf <- Gnmf; 
      
    }else{
    
      m <- ntGnmf;
      n <- ntG;
      v <- variations(m,n);
      
      s <- seq(nrow(v));
      
      for (i in 1:nrow(v)){
        error = G - Gnmf[,v[i,],drop=FALSE];
        s[i] <-  sum(error^2);
      }
      ordenG <- 1:dim(G)[2];
      G <- G;      
      orden <- v[which.min(s),];
      ordenGnmf <- 1:dim(Gnmf)[2];
      ordenGnmf <- c(intersect(orden,ordenGnmf),setdiff(ordenGnmf,orden))
      Gnmf <- Gnmf[,ordenGnmf,drop=FALSE];
    }    

  }else{
  
    ordenG <- 1:dim(G)[2];
    G <- G;
    ordenGnmf <- 1:dim(Gnmf)[2];
    Gnmf <- Gnmf;

  }

  return(list(ordenG=ordenG,G=as.matrix(G),ordenGnmf=ordenGnmf,Gnmf=as.matrix(Gnmf)));
 
}
