# Supplementary material for: Improvements to previous algorithms to predict gene structure and isoform concentrations using Affymetrix Exon arrays
Source: BMC Bioinformatics. 2010 Nov 26;11:578. doi: 10.1186/1471-2105-11-578 (PMC3012675; doi:10.1186/1471-2105-11-578)
Supplement: Additional file 5 — R package of SPACE algorithm. Source code. Source code of the R package. [file 1471-2105-11-578-S5.GZ › SPACE/R/SPACE-internal.R]

.Last <-
structure(function (...) 
{
    tryCatch({
        if (exists("finalizeSession", mode = "function")) 
            finalizeSession()
    }, error = function(ex) {
        cat("Ignoring error occured in .Last(): ", as.character(ex))
    })
}, finalizeSession = TRUE, finalizeSessionVersion = "1.3.3")
.required <-
c("aroma.affymetrix", "R.utils")
