# Supplementary material for: Improvements to previous algorithms to predict gene structure and isoform concentrations using Affymetrix Exon arrays
Source: BMC Bioinformatics. 2010 Nov 26;11:578. doi: 10.1186/1471-2105-11-578 (PMC3012675; doi:10.1186/1471-2105-11-578)
Supplement: Additional file 5 — R package of SPACE algorithm. Source code. Source code of the R package. [file 1471-2105-11-578-S5.GZ › SPACE/R/variations.R]

variations <-
function(m,n){

  library(combinat);
  
  cb <- t(combn(m,n));
  p <- matrix(unlist(permn(n)),ncol=n,byrow=TRUE);
  
  v <- NULL;
  
  for (i in 1:dim(p)[1]){
    v <- rbind(v,cb[,p[i,]]);
  }

  if(n==1){ v <- t(v); }

  return(v);
}
